# Supplementary material for: Novel GBS-Based SNP Markers for Finger Millet and Their Use in Genetic Diversity Analyses
Source: Front Genet. 2022 Apr 26;13:848627. doi: 10.3389/fgene.2022.848627 (PMC9090224; doi:10.3389/fgene.2022.848627)
Supplement: Supplementary file 2 [file Table2.XLSX]

## Sheet: Supplementary Table 2
Table S2: Descriptions of the 5226 finger millet SNP markers used for the final data analyses
NS = Number of samples with data
MAF= Minimum allele frequency
Scaffold ID	SNP position in the scaffold	SNP ID	NS	MAF	Reference allele	Alternate allele
LXGH01337869.1	977	LXGH01337869.1_977	288	0.460069	A	G
LXGH01163941.1	67915	LXGH01163941.1_67915	288	0.251736	C	T
LXGH01232263.1	65	LXGH01232263.1_65	288	0.387153	A	G
LXGH01202314.1	18294	LXGH01202314.1_18294	288	0.0555556	T	A
LXGH01089468.1	23962	LXGH01089468.1_23962	288	0.295139	A	G
LXGH01110937.1	870	LXGH01110937.1_870	288	0.458333	G	A
LXGH01424532.1	3544	LXGH01424532.1_3544	288	0.440972	A	T
LXGH01371764.1	279	LXGH01371764.1_279	288	0.104167	T	C
LXGH01481752.1	56631	LXGH01481752.1_56631	288	0.0972222	T	C
LXGH01008770.1	5131	LXGH01008770.1_5131	288	0.338542	C	T
LXGH01018683.1	63903	LXGH01018683.1_63903	288	0.0694444	T	C
LXGH01309196.1	4732	LXGH01309196.1_4732	288	0.487847	T	C
LXGH01006053.1	67	LXGH01006053.1_67	288	0.418403	C	T
LXGH01386843.1	22402	LXGH01386843.1_22402	288	0.494792	C	T
LXGH01064501.1	362	LXGH01064501.1_362	288	0.388889	G	A
LXGH01000665.1	5329	LXGH01000665.1_5329	288	0.0815972	A	C
LXGH01001613.1	12001	LXGH01001613.1_12001	288	0.34375	A	C
LXGH01006925.1	16227	LXGH01006925.1_16227	288	0.170139	A	C
LXGH01008592.1	67598	LXGH01008592.1_67598	288	0.159722	A	C
LXGH01014749.1	12227	LXGH01014749.1_12227	288	0.121528	A	C
LXGH01015062.1	20845	LXGH01015062.1_20845	288	0.333333	A	C
LXGH01017754.1	37151	LXGH01017754.1_37151	288	0.0868056	A	C
LXGH01019643.1	4422	LXGH01019643.1_4422	288	0.180556	A	C
LXGH01020123.1	62247	LXGH01020123.1_62247	288	0.307292	A	C
LXGH01031484.1	6516	LXGH01031484.1_6516	288	0.0972222	A	C
LXGH01031864.1	65303	LXGH01031864.1_65303	288	0.480903	A	C
LXGH01036005.1	11782	LXGH01036005.1_11782	288	0.0625	A	C
LXGH01038901.1	23768	LXGH01038901.1_23768	288	0.378472	A	C
LXGH01044805.1	1066	LXGH01044805.1_1066	288	0.211806	A	C
LXGH01047700.1	711	LXGH01047700.1_711	288	0.0625	A	C
LXGH01051037.1	6347	LXGH01051037.1_6347	288	0.180556	A	C
LXGH01057557.1	11846	LXGH01057557.1_11846	288	0.0868056	A	C
LXGH01066456.1	20591	LXGH01066456.1_20591	288	0.102431	A	C
LXGH01074574.1	2423	LXGH01074574.1_2423	288	0.111111	A	C
LXGH01079405.1	7825	LXGH01079405.1_7825	288	0.0503472	A	C
LXGH01081556.1	6125	LXGH01081556.1_6125	288	0.194444	A	C
LXGH01083236.1	6075	LXGH01083236.1_6075	288	0.164931	A	C
LXGH01083236.1	6082	LXGH01083236.1_6082	288	0.164931	A	C
LXGH01088144.1	61676	LXGH01088144.1_61676	288	0.0746528	A	C
LXGH01089014.1	186	LXGH01089014.1_186	288	0.475694	A	C
LXGH01090946.1	1729	LXGH01090946.1_1729	288	0.494792	A	C
LXGH01091278.1	4523	LXGH01091278.1_4523	288	0.0902778	A	C
LXGH01091278.1	86638	LXGH01091278.1_86638	288	0.0902778	A	C
LXGH01091278.1	149032	LXGH01091278.1_149032	288	0.0902778	A	C
LXGH01093164.1	291	LXGH01093164.1_291	288	0.498264	A	C
LXGH01095705.1	1476	LXGH01095705.1_1476	288	0.0833333	A	C
LXGH01096055.1	36716	LXGH01096055.1_36716	288	0.178819	A	C
LXGH01096875.1	2442	LXGH01096875.1_2442	288	0.0902778	A	C
LXGH01098848.1	10573	LXGH01098848.1_10573	288	0.0798611	A	C
LXGH01099294.1	7717	LXGH01099294.1_7717	288	0.1875	A	C
LXGH01100525.1	78604	LXGH01100525.1_78604	288	0.121528	A	C
LXGH01101137.1	461	LXGH01101137.1_461	288	0.484375	A	C
LXGH01105071.1	19567	LXGH01105071.1_19567	288	0.180556	A	C
LXGH01105855.1	31420	LXGH01105855.1_31420	288	0.402778	A	C
LXGH01106503.1	1553	LXGH01106503.1_1553	288	0.217014	A	C
LXGH01106734.1	61619	LXGH01106734.1_61619	288	0.116319	A	C
LXGH01107780.1	33865	LXGH01107780.1_33865	288	0.0902778	A	C
LXGH01108207.1	20748	LXGH01108207.1_20748	288	0.355903	A	C
LXGH01108820.1	23985	LXGH01108820.1_23985	288	0.107639	A	C
LXGH01113205.1	57343	LXGH01113205.1_57343	288	0.197917	A	C
LXGH01115942.1	33540	LXGH01115942.1_33540	288	0.0572917	A	C
LXGH01117176.1	25055	LXGH01117176.1_25055	288	0.0763889	A	C
LXGH01118688.1	20895	LXGH01118688.1_20895	288	0.0572917	A	C
LXGH01120187.1	33082	LXGH01120187.1_33082	288	0.0972222	A	C
LXGH01120358.1	86209	LXGH01120358.1_86209	288	0.291667	A	C
LXGH01123325.1	2165	LXGH01123325.1_2165	288	0.180556	A	C
LXGH01126722.1	44031	LXGH01126722.1_44031	288	0.246528	A	C
LXGH01131157.1	37425	LXGH01131157.1_37425	288	0.0902778	A	C
LXGH01133020.1	475	LXGH01133020.1_475	288	0.0520833	A	C
LXGH01142207.1	9622	LXGH01142207.1_9622	288	0.170139	A	C
LXGH01143820.1	89292	LXGH01143820.1_89292	288	0.078125	A	C
LXGH01145447.1	68836	LXGH01145447.1_68836	288	0.392361	A	C
LXGH01146113.1	188	LXGH01146113.1_188	288	0.111111	A	C
LXGH01146565.1	17850	LXGH01146565.1_17850	288	0.0763889	A	C
LXGH01148989.1	595	LXGH01148989.1_595	288	0.151042	A	C
LXGH01149298.1	1715	LXGH01149298.1_1715	288	0.078125	A	C
LXGH01150016.1	8011	LXGH01150016.1_8011	288	0.180556	A	C
LXGH01150475.1	2135	LXGH01150475.1_2135	288	0.486111	A	C
LXGH01153284.1	564	LXGH01153284.1_564	288	0.102431	A	C
LXGH01153598.1	40884	LXGH01153598.1_40884	288	0.210069	A	C
LXGH01155403.1	15971	LXGH01155403.1_15971	288	0.0659722	A	C
LXGH01157718.1	13712	LXGH01157718.1_13712	288	0.236111	A	C
LXGH01157863.1	2910	LXGH01157863.1_2910	288	0.0607639	A	C
LXGH01165189.1	52716	LXGH01165189.1_52716	288	0.149306	A	C
LXGH01165189.1	58459	LXGH01165189.1_58459	288	0.0763889	A	C
LXGH01165189.1	81953	LXGH01165189.1_81953	288	0.152778	A	C
LXGH01170001.1	35007	LXGH01170001.1_35007	288	0.125	A	C
LXGH01181288.1	20924	LXGH01181288.1_20924	288	0.298611	A	C
LXGH01181953.1	49700	LXGH01181953.1_49700	288	0.147569	A	C
LXGH01182610.1	95121	LXGH01182610.1_95121	288	0.161458	A	C
LXGH01191212.1	356	LXGH01191212.1_356	288	0.130208	A	C
LXGH01197570.1	17285	LXGH01197570.1_17285	288	0.152778	A	C
LXGH01198521.1	1708	LXGH01198521.1_1708	288	0.274306	A	C
LXGH01198636.1	43891	LXGH01198636.1_43891	288	0.114583	A	C
LXGH01203362.1	52331	LXGH01203362.1_52331	288	0.1875	A	C
LXGH01203370.1	98620	LXGH01203370.1_98620	288	0.128472	A	C
LXGH01207545.1	1674	LXGH01207545.1_1674	288	0.498264	A	C
LXGH01209274.1	2260	LXGH01209274.1_2260	288	0.274306	A	C
LXGH01210885.1	28036	LXGH01210885.1_28036	288	0.0520833	A	C
LXGH01212237.1	116399	LXGH01212237.1_116399	288	0.149306	A	C
LXGH01212512.1	580	LXGH01212512.1_580	288	0.147569	A	C
LXGH01212541.1	21686	LXGH01212541.1_21686	288	0.211806	A	C
LXGH01212850.1	17776	LXGH01212850.1_17776	288	0.0815972	A	C
LXGH01212850.1	17983	LXGH01212850.1_17983	288	0.102431	A	C
LXGH01213025.1	17826	LXGH01213025.1_17826	288	0.253472	A	C
LXGH01213109.1	1047	LXGH01213109.1_1047	288	0.0642361	A	C
LXGH01215920.1	58183	LXGH01215920.1_58183	288	0.329861	A	C
LXGH01218870.1	6847	LXGH01218870.1_6847	288	0.274306	A	C
LXGH01234856.1	1030	LXGH01234856.1_1030	288	0.102431	A	C
LXGH01235551.1	3011	LXGH01235551.1_3011	288	0.296875	A	C
LXGH01239741.1	12796	LXGH01239741.1_12796	288	0.0538194	A	C
LXGH01242578.1	19427	LXGH01242578.1_19427	288	0.354167	A	C
LXGH01243163.1	6229	LXGH01243163.1_6229	288	0.272569	A	C
LXGH01257948.1	64	LXGH01257948.1_64	288	0.100694	A	C
LXGH01264730.1	42283	LXGH01264730.1_42283	288	0.0503472	A	C
LXGH01266180.1	99951	LXGH01266180.1_99951	288	0.0902778	A	C
LXGH01280637.1	6804	LXGH01280637.1_6804	288	0.0590278	A	C
LXGH01280816.1	41230	LXGH01280816.1_41230	288	0.0763889	A	C
LXGH01280900.1	10768	LXGH01280900.1_10768	288	0.0989583	A	C
LXGH01283488.1	2451	LXGH01283488.1_2451	288	0.225694	A	C
LXGH01284613.1	175	LXGH01284613.1_175	288	0.498264	A	C
LXGH01284999.1	6611	LXGH01284999.1_6611	288	0.371528	A	C
LXGH01286653.1	21082	LXGH01286653.1_21082	288	0.0815972	A	C
LXGH01286790.1	10225	LXGH01286790.1_10225	288	0.197917	A	C
LXGH01291923.1	31925	LXGH01291923.1_31925	288	0.173611	A	C
LXGH01291923.1	38988	LXGH01291923.1_38988	288	0.173611	A	C
LXGH01293145.1	7714	LXGH01293145.1_7714	288	0.15625	A	C
LXGH01293470.1	6641	LXGH01293470.1_6641	288	0.272569	A	C
LXGH01293731.1	15640	LXGH01293731.1_15640	288	0.119792	A	C
LXGH01295289.1	66415	LXGH01295289.1_66415	288	0.0572917	A	C
LXGH01297852.1	97407	LXGH01297852.1_97407	288	0.0572917	A	C
LXGH01299770.1	105381	LXGH01299770.1_105381	288	0.140625	A	C
LXGH01303358.1	39112	LXGH01303358.1_39112	288	0.102431	A	C
LXGH01308806.1	6731	LXGH01308806.1_6731	288	0.329861	A	C
LXGH01318177.1	15601	LXGH01318177.1_15601	288	0.435764	A	C
LXGH01318932.1	53791	LXGH01318932.1_53791	288	0.09375	A	C
LXGH01319928.1	5051	LXGH01319928.1_5051	288	0.154514	A	C
LXGH01322499.1	106710	LXGH01322499.1_106710	288	0.0625	A	C
LXGH01330911.1	17346	LXGH01330911.1_17346	288	0.0972222	A	C
LXGH01330911.1	17394	LXGH01330911.1_17394	288	0.0972222	A	C
LXGH01332736.1	42427	LXGH01332736.1_42427	288	0.222222	A	C
LXGH01334008.1	70211	LXGH01334008.1_70211	288	0.078125	A	C
LXGH01338272.1	120	LXGH01338272.1_120	288	0.0850694	A	C
LXGH01339883.1	703	LXGH01339883.1_703	288	0.3125	A	C
LXGH01340113.1	18821	LXGH01340113.1_18821	288	0.484375	A	C
LXGH01346143.1	33276	LXGH01346143.1_33276	288	0.0590278	A	C
LXGH01346143.1	109438	LXGH01346143.1_109438	288	0.114583	A	C
LXGH01359059.1	17746	LXGH01359059.1_17746	288	0.496528	A	C
LXGH01362687.1	8165	LXGH01362687.1_8165	288	0.0659722	A	C
LXGH01365115.1	3080	LXGH01365115.1_3080	288	0.104167	A	C
LXGH01366410.1	8243	LXGH01366410.1_8243	288	0.105903	A	C
LXGH01368418.1	7611	LXGH01368418.1_7611	288	0.123264	A	C
LXGH01371465.1	47915	LXGH01371465.1_47915	288	0.277778	A	C
LXGH01372975.1	26395	LXGH01372975.1_26395	288	0.291667	A	C
LXGH01377789.1	192	LXGH01377789.1_192	288	0.46875	A	C
LXGH01380767.1	94794	LXGH01380767.1_94794	288	0.243056	A	C
LXGH01381416.1	61322	LXGH01381416.1_61322	288	0.0711806	A	C
LXGH01383090.1	11433	LXGH01383090.1_11433	288	0.0850694	A	C
LXGH01386586.1	23991	LXGH01386586.1_23991	288	0.131944	A	C
LXGH01387385.1	2736	LXGH01387385.1_2736	288	0.494792	A	C
LXGH01387490.1	17979	LXGH01387490.1_17979	288	0.111111	A	C
LXGH01387530.1	1473	LXGH01387530.1_1473	288	0.0625	A	C
LXGH01388111.1	18275	LXGH01388111.1_18275	288	0.446181	A	C
LXGH01394469.1	33690	LXGH01394469.1_33690	288	0.0538194	A	C
LXGH01395438.1	6077	LXGH01395438.1_6077	288	0.354167	A	C
LXGH01397238.1	24945	LXGH01397238.1_24945	288	0.0746528	A	C
LXGH01399128.1	94174	LXGH01399128.1_94174	288	0.0694444	A	C
LXGH01399550.1	51709	LXGH01399550.1_51709	288	0.34375	A	C
LXGH01404410.1	13765	LXGH01404410.1_13765	288	0.151042	A	C
LXGH01407975.1	12660	LXGH01407975.1_12660	288	0.0902778	A	C
LXGH01410532.1	855	LXGH01410532.1_855	288	0.498264	A	C
LXGH01411252.1	18194	LXGH01411252.1_18194	288	0.0954861	A	C
LXGH01411959.1	5613	LXGH01411959.1_5613	288	0.0868056	A	C
LXGH01414872.1	80596	LXGH01414872.1_80596	288	0.15625	A	C
LXGH01418902.1	205624	LXGH01418902.1_205624	288	0.0868056	A	C
LXGH01418902.1	206061	LXGH01418902.1_206061	288	0.0868056	A	C
LXGH01422564.1	45733	LXGH01422564.1_45733	288	0.133681	A	C
LXGH01425057.1	34541	LXGH01425057.1_34541	288	0.126736	A	C
LXGH01429762.1	98551	LXGH01429762.1_98551	288	0.34375	A	C
LXGH01429992.1	28561	LXGH01429992.1_28561	288	0.0572917	A	C
LXGH01430840.1	58626	LXGH01430840.1_58626	288	0.272569	A	C
LXGH01433335.1	26107	LXGH01433335.1_26107	288	0.145833	A	C
LXGH01436749.1	25223	LXGH01436749.1_25223	288	0.378472	A	C
LXGH01439024.1	718	LXGH01439024.1_718	288	0.28125	A	C
LXGH01441442.1	32439	LXGH01441442.1_32439	288	0.123264	A	C
LXGH01446030.1	13636	LXGH01446030.1_13636	288	0.0659722	A	C
LXGH01446825.1	10052	LXGH01446825.1_10052	288	0.302083	A	C
LXGH01453198.1	13771	LXGH01453198.1_13771	288	0.46875	A	C
LXGH01456502.1	753	LXGH01456502.1_753	288	0.180556	A	C
LXGH01457515.1	943	LXGH01457515.1_943	288	0.15625	A	C
LXGH01458213.1	4397	LXGH01458213.1_4397	288	0.0763889	A	C
LXGH01461452.1	1858	LXGH01461452.1_1858	288	0.279514	A	C
LXGH01462872.1	16764	LXGH01462872.1_16764	288	0.147569	A	C
LXGH01464319.1	2280	LXGH01464319.1_2280	288	0.329861	A	C
LXGH01465529.1	1227	LXGH01465529.1_1227	288	0.494792	A	C
LXGH01465548.1	11944	LXGH01465548.1_11944	288	0.0972222	A	C
LXGH01465883.1	241	LXGH01465883.1_241	288	0.491319	A	C
LXGH01473558.1	647	LXGH01473558.1_647	288	0.131944	A	C
LXGH01473588.1	47623	LXGH01473588.1_47623	288	0.0642361	A	C
LXGH01479244.1	18277	LXGH01479244.1_18277	288	0.135417	A	C
LXGH01481313.1	39743	LXGH01481313.1_39743	288	0.0572917	A	C
LXGH01493087.1	22744	LXGH01493087.1_22744	288	0.0694444	A	C
LXGH01494980.1	7350	LXGH01494980.1_7350	288	0.359375	A	C
LXGH01502377.1	15281	LXGH01502377.1_15281	288	0.342014	A	C
LXGH01503804.1	97152	LXGH01503804.1_97152	288	0.0972222	A	C
LXGH01504825.1	16549	LXGH01504825.1_16549	288	0.355903	A	C
LXGH01508787.1	13627	LXGH01508787.1_13627	288	0.142361	A	C
LXGH01509941.1	61647	LXGH01509941.1_61647	288	0.46875	A	C
LXGH01510357.1	15377	LXGH01510357.1_15377	288	0.126736	A	C
LXGH01512957.1	11400	LXGH01512957.1_11400	288	0.133681	A	C
LXGH01513784.1	94744	LXGH01513784.1_94744	288	0.15625	A	C
LXGH01515946.1	9163	LXGH01515946.1_9163	288	0.237847	A	C
LXGH01518129.1	10935	LXGH01518129.1_10935	288	0.222222	A	C
LXGH01518966.1	44256	LXGH01518966.1_44256	288	0.371528	A	C
LXGH01524105.1	23089	LXGH01524105.1_23089	288	0.263889	A	C
LXGH01525264.1	2840	LXGH01525264.1_2840	288	0.277778	A	C
LXGH01000556.1	5475	LXGH01000556.1_5475	288	0.217014	A	G
LXGH01000665.1	5346	LXGH01000665.1_5346	288	0.0815972	A	G
LXGH01001047.1	76730	LXGH01001047.1_76730	288	0.0972222	A	G
LXGH01002684.1	2142	LXGH01002684.1_2142	288	0.0746528	A	G
LXGH01003523.1	3782	LXGH01003523.1_3782	288	0.498264	A	G
LXGH01004062.1	7048	LXGH01004062.1_7048	288	0.0694444	A	G
LXGH01007648.1	1187	LXGH01007648.1_1187	288	0.473958	A	G
LXGH01007684.1	75785	LXGH01007684.1_75785	288	0.182292	A	G
LXGH01008218.1	37003	LXGH01008218.1_37003	288	0.251736	A	G
LXGH01008218.1	37185	LXGH01008218.1_37185	288	0.251736	A	G
LXGH01008770.1	5130	LXGH01008770.1_5130	288	0.489583	A	G
LXGH01010303.1	5690	LXGH01010303.1_5690	288	0.102431	A	G
LXGH01010464.1	178	LXGH01010464.1_178	288	0.494792	A	G
LXGH01011871.1	1502	LXGH01011871.1_1502	288	0.177083	A	G
LXGH01011880.1	23222	LXGH01011880.1_23222	288	0.100694	A	G
LXGH01012916.1	21019	LXGH01012916.1_21019	288	0.121528	A	G
LXGH01014574.1	7417	LXGH01014574.1_7417	288	0.388889	A	G
LXGH01014621.1	49732	LXGH01014621.1_49732	288	0.0972222	A	G
LXGH01017032.1	15337	LXGH01017032.1_15337	288	0.105903	A	G
LXGH01017157.1	2176	LXGH01017157.1_2176	288	0.190972	A	G
LXGH01017785.1	55723	LXGH01017785.1_55723	288	0.107639	A	G
LXGH01018138.1	32413	LXGH01018138.1_32413	288	0.272569	A	G
LXGH01018439.1	724	LXGH01018439.1_724	288	0.0538194	A	G
LXGH01018683.1	3855	LXGH01018683.1_3855	288	0.104167	A	G
LXGH01018683.1	83230	LXGH01018683.1_83230	288	0.078125	A	G
LXGH01019490.1	35169	LXGH01019490.1_35169	288	0.354167	A	G
LXGH01019490.1	35244	LXGH01019490.1_35244	288	0.354167	A	G
LXGH01019643.1	4553	LXGH01019643.1_4553	288	0.180556	A	G
LXGH01022405.1	279	LXGH01022405.1_279	288	0.295139	A	G
LXGH01023224.1	419	LXGH01023224.1_419	288	0.470486	A	G
LXGH01024055.1	1657	LXGH01024055.1_1657	288	0.170139	A	G
LXGH01024146.1	10855	LXGH01024146.1_10855	288	0.0798611	A	G
LXGH01026410.1	163	LXGH01026410.1_163	288	0.491319	A	G
LXGH01027647.1	43998	LXGH01027647.1_43998	288	0.0972222	A	G
LXGH01027949.1	22656	LXGH01027949.1_22656	288	0.102431	A	G
LXGH01027949.1	27647	LXGH01027949.1_27647	288	0.100694	A	G
LXGH01029818.1	830	LXGH01029818.1_830	288	0.100694	A	G
LXGH01029837.1	1243	LXGH01029837.1_1243	288	0.357639	A	G
LXGH01031329.1	15098	LXGH01031329.1_15098	288	0.244792	A	G
LXGH01031329.1	15134	LXGH01031329.1_15134	288	0.244792	A	G
LXGH01035831.1	52862	LXGH01035831.1_52862	288	0.0972222	A	G
LXGH01036490.1	376	LXGH01036490.1_376	288	0.487847	A	G
LXGH01036490.1	568	LXGH01036490.1_568	288	0.487847	A	G
LXGH01036535.1	25361	LXGH01036535.1_25361	288	0.0503472	A	G
LXGH01036936.1	19950	LXGH01036936.1_19950	288	0.0503472	A	G
LXGH01038166.1	37308	LXGH01038166.1_37308	288	0.168403	A	G
LXGH01038166.1	37421	LXGH01038166.1_37421	288	0.168403	A	G
LXGH01038391.1	3039	LXGH01038391.1_3039	288	0.46875	A	G
LXGH01038391.1	3053	LXGH01038391.1_3053	288	0.46875	A	G
LXGH01038391.1	3163	LXGH01038391.1_3163	288	0.46875	A	G
LXGH01038485.1	14232	LXGH01038485.1_14232	288	0.0677083	A	G
LXGH01040730.1	12426	LXGH01040730.1_12426	288	0.338542	A	G
LXGH01041009.1	18073	LXGH01041009.1_18073	288	0.142361	A	G
LXGH01041009.1	26064	LXGH01041009.1_26064	288	0.145833	A	G
LXGH01041353.1	17305	LXGH01041353.1_17305	288	0.123264	A	G
LXGH01041785.1	12503	LXGH01041785.1_12503	288	0.107639	A	G
LXGH01042311.1	35585	LXGH01042311.1_35585	288	0.166667	A	G
LXGH01043573.1	18450	LXGH01043573.1_18450	288	0.496528	A	G
LXGH01044200.1	289	LXGH01044200.1_289	288	0.131944	A	G
LXGH01044666.1	916	LXGH01044666.1_916	288	0.0642361	A	G
LXGH01045697.1	24046	LXGH01045697.1_24046	288	0.0989583	A	G
LXGH01045697.1	24564	LXGH01045697.1_24564	288	0.0989583	A	G
LXGH01046605.1	42850	LXGH01046605.1_42850	288	0.164931	A	G
LXGH01048249.1	1003	LXGH01048249.1_1003	288	0.116319	A	G
LXGH01048324.1	5392	LXGH01048324.1_5392	288	0.0590278	A	G
LXGH01048555.1	801	LXGH01048555.1_801	288	0.100694	A	G
LXGH01048555.1	1021	LXGH01048555.1_1021	288	0.104167	A	G
LXGH01049150.1	13351	LXGH01049150.1_13351	288	0.144097	A	G
LXGH01049864.1	84159	LXGH01049864.1_84159	288	0.210069	A	G
LXGH01050588.1	2599	LXGH01050588.1_2599	288	0.385417	A	G
LXGH01050749.1	161989	LXGH01050749.1_161989	288	0.399306	A	G
LXGH01050749.1	164555	LXGH01050749.1_164555	288	0.397569	A	G
LXGH01052682.1	61592	LXGH01052682.1_61592	288	0.354167	A	G
LXGH01054624.1	4586	LXGH01054624.1_4586	288	0.225694	A	G
LXGH01054624.1	39908	LXGH01054624.1_39908	288	0.225694	A	G
LXGH01055152.1	2449	LXGH01055152.1_2449	288	0.109375	A	G
LXGH01055152.1	2550	LXGH01055152.1_2550	288	0.109375	A	G
LXGH01055152.1	14169	LXGH01055152.1_14169	288	0.107639	A	G
LXGH01055321.1	6058	LXGH01055321.1_6058	288	0.274306	A	G
LXGH01055955.1	15027	LXGH01055955.1_15027	288	0.0694444	A	G
LXGH01056308.1	30597	LXGH01056308.1_30597	288	0.123264	A	G
LXGH01056308.1	90098	LXGH01056308.1_90098	288	0.123264	A	G
LXGH01056767.1	11699	LXGH01056767.1_11699	288	0.119792	A	G
LXGH01057121.1	4527	LXGH01057121.1_4527	288	0.0868056	A	G
LXGH01057437.1	16560	LXGH01057437.1_16560	288	0.171875	A	G
LXGH01057557.1	36563	LXGH01057557.1_36563	288	0.0868056	A	G
LXGH01058978.1	1111	LXGH01058978.1_1111	288	0.168403	A	G
LXGH01059702.1	8452	LXGH01059702.1_8452	288	0.102431	A	G
LXGH01061298.1	5417	LXGH01061298.1_5417	288	0.130208	A	G
LXGH01062092.1	10919	LXGH01062092.1_10919	288	0.123264	A	G
LXGH01064266.1	9079	LXGH01064266.1_9079	288	0.0555556	A	G
LXGH01064501.1	385	LXGH01064501.1_385	288	0.498264	A	G
LXGH01064501.1	586	LXGH01064501.1_586	288	0.399306	A	G
LXGH01064782.1	4312	LXGH01064782.1_4312	288	0.0815972	A	G
LXGH01064854.1	227	LXGH01064854.1_227	288	0.496528	A	G
LXGH01065004.1	9522	LXGH01065004.1_9522	288	0.152778	A	G
LXGH01067442.1	1465	LXGH01067442.1_1465	288	0.171875	A	G
LXGH01068824.1	57131	LXGH01068824.1_57131	288	0.159722	A	G
LXGH01069483.1	2344	LXGH01069483.1_2344	288	0.0850694	A	G
LXGH01069483.1	2562	LXGH01069483.1_2562	288	0.0850694	A	G
LXGH01069483.1	36750	LXGH01069483.1_36750	288	0.0833333	A	G
LXGH01069485.1	9195	LXGH01069485.1_9195	288	0.0920139	A	G
LXGH01071202.1	38683	LXGH01071202.1_38683	288	0.388889	A	G
LXGH01071723.1	102114	LXGH01071723.1_102114	288	0.185764	A	G
LXGH01072635.1	24550	LXGH01072635.1_24550	288	0.118056	A	G
LXGH01072635.1	24834	LXGH01072635.1_24834	288	0.111111	A	G
LXGH01075442.1	8104	LXGH01075442.1_8104	288	0.251736	A	G
LXGH01075463.1	12989	LXGH01075463.1_12989	288	0.248264	A	G
LXGH01076429.1	18203	LXGH01076429.1_18203	288	0.116319	A	G
LXGH01077056.1	14278	LXGH01077056.1_14278	288	0.0729167	A	G
LXGH01077766.1	40816	LXGH01077766.1_40816	288	0.192708	A	G
LXGH01077766.1	58109	LXGH01077766.1_58109	288	0.130208	A	G
LXGH01077766.1	58468	LXGH01077766.1_58468	288	0.130208	A	G
LXGH01079405.1	9288	LXGH01079405.1_9288	288	0.0503472	A	G
LXGH01079492.1	39273	LXGH01079492.1_39273	288	0.0503472	A	G
LXGH01079751.1	1684	LXGH01079751.1_1684	288	0.152778	A	G
LXGH01079934.1	51871	LXGH01079934.1_51871	288	0.0572917	A	G
LXGH01079934.1	51918	LXGH01079934.1_51918	288	0.0572917	A	G
LXGH01080942.1	7496	LXGH01080942.1_7496	288	0.0989583	A	G
LXGH01081214.1	14452	LXGH01081214.1_14452	288	0.28125	A	G
LXGH01081334.1	1745	LXGH01081334.1_1745	288	0.493056	A	G
LXGH01082037.1	100170	LXGH01082037.1_100170	288	0.112847	A	G
LXGH01082037.1	100181	LXGH01082037.1_100181	288	0.112847	A	G
LXGH01082200.1	12663	LXGH01082200.1_12663	288	0.352431	A	G
LXGH01083031.1	544	LXGH01083031.1_544	288	0.498264	A	G
LXGH01083236.1	5926	LXGH01083236.1_5926	288	0.166667	A	G
LXGH01084302.1	422	LXGH01084302.1_422	288	0.0850694	A	G
LXGH01085546.1	14879	LXGH01085546.1_14879	288	0.338542	A	G
LXGH01086473.1	12992	LXGH01086473.1_12992	288	0.0503472	A	G
LXGH01088078.1	24381	LXGH01088078.1_24381	288	0.0746528	A	G
LXGH01088078.1	24411	LXGH01088078.1_24411	288	0.0746528	A	G
LXGH01088312.1	42202	LXGH01088312.1_42202	288	0.0503472	A	G
LXGH01088360.1	23015	LXGH01088360.1_23015	288	0.0503472	A	G
LXGH01089428.1	8129	LXGH01089428.1_8129	288	0.104167	A	G
LXGH01089545.1	17328	LXGH01089545.1_17328	288	0.121528	A	G
LXGH01090972.1	12175	LXGH01090972.1_12175	288	0.237847	A	G
LXGH01091278.1	4516	LXGH01091278.1_4516	288	0.0902778	A	G
LXGH01091278.1	148972	LXGH01091278.1_148972	288	0.0902778	A	G
LXGH01091278.1	150183	LXGH01091278.1_150183	288	0.0902778	A	G
LXGH01092609.1	91	LXGH01092609.1_91	288	0.0868056	A	G
LXGH01093367.1	53907	LXGH01093367.1_53907	288	0.420139	A	G
LXGH01094220.1	12354	LXGH01094220.1_12354	288	0.0625	A	G
LXGH01094220.1	12500	LXGH01094220.1_12500	288	0.0625	A	G
LXGH01094279.1	18085	LXGH01094279.1_18085	288	0.0815972	A	G
LXGH01095705.1	1561	LXGH01095705.1_1561	288	0.0833333	A	G
LXGH01096875.1	2579	LXGH01096875.1_2579	288	0.09375	A	G
LXGH01097518.1	1475	LXGH01097518.1_1475	288	0.0902778	A	G
LXGH01097518.1	1494	LXGH01097518.1_1494	288	0.0902778	A	G
LXGH01098657.1	14062	LXGH01098657.1_14062	288	0.453125	A	G
LXGH01098914.1	12541	LXGH01098914.1_12541	288	0.272569	A	G
LXGH01099926.1	13975	LXGH01099926.1_13975	288	0.173611	A	G
LXGH01100525.1	78826	LXGH01100525.1_78826	288	0.121528	A	G
LXGH01100525.1	78949	LXGH01100525.1_78949	288	0.121528	A	G
LXGH01101091.1	38291	LXGH01101091.1_38291	288	0.230903	A	G
LXGH01101137.1	427	LXGH01101137.1_427	288	0.465278	A	G
LXGH01101430.1	73327	LXGH01101430.1_73327	288	0.0503472	A	G
LXGH01101430.1	81892	LXGH01101430.1_81892	288	0.0503472	A	G
LXGH01101430.1	141814	LXGH01101430.1_141814	288	0.0503472	A	G
LXGH01102441.1	39441	LXGH01102441.1_39441	288	0.116319	A	G
LXGH01103204.1	43623	LXGH01103204.1_43623	288	0.289931	A	G
LXGH01103284.1	61639	LXGH01103284.1_61639	288	0.170139	A	G
LXGH01103284.1	61695	LXGH01103284.1_61695	288	0.170139	A	G
LXGH01103284.1	90806	LXGH01103284.1_90806	288	0.201389	A	G
LXGH01103686.1	74093	LXGH01103686.1_74093	288	0.0868056	A	G
LXGH01105301.1	12344	LXGH01105301.1_12344	288	0.416667	A	G
LXGH01106498.1	5644	LXGH01106498.1_5644	288	0.0520833	A	G
LXGH01106734.1	93087	LXGH01106734.1_93087	288	0.118056	A	G
LXGH01106734.1	130152	LXGH01106734.1_130152	288	0.078125	A	G
LXGH01107780.1	43563	LXGH01107780.1_43563	288	0.0902778	A	G
LXGH01108207.1	940	LXGH01108207.1_940	288	0.229167	A	G
LXGH01108961.1	315	LXGH01108961.1_315	288	0.496528	A	G
LXGH01108964.1	3883	LXGH01108964.1_3883	288	0.277778	A	G
LXGH01109529.1	1593	LXGH01109529.1_1593	288	0.0920139	A	G
LXGH01109970.1	30413	LXGH01109970.1_30413	288	0.0572917	A	G
LXGH01113192.1	15929	LXGH01113192.1_15929	288	0.196181	A	G
LXGH01115104.1	5520	LXGH01115104.1_5520	288	0.274306	A	G
LXGH01115908.1	15626	LXGH01115908.1_15626	288	0.0555556	A	G
LXGH01116695.1	64559	LXGH01116695.1_64559	288	0.123264	A	G
LXGH01117820.1	13117	LXGH01117820.1_13117	288	0.0555556	A	G
LXGH01118317.1	17923	LXGH01118317.1_17923	288	0.0989583	A	G
LXGH01120187.1	25620	LXGH01120187.1_25620	288	0.0972222	A	G
LXGH01121576.1	10915	LXGH01121576.1_10915	288	0.104167	A	G
LXGH01122562.1	34324	LXGH01122562.1_34324	288	0.421875	A	G
LXGH01123325.1	15867	LXGH01123325.1_15867	288	0.180556	A	G
LXGH01123895.1	5423	LXGH01123895.1_5423	288	0.102431	A	G
LXGH01124190.1	21277	LXGH01124190.1_21277	288	0.0746528	A	G
LXGH01125231.1	13945	LXGH01125231.1_13945	288	0.423611	A	G
LXGH01126871.1	4857	LXGH01126871.1_4857	288	0.102431	A	G
LXGH01128428.1	27155	LXGH01128428.1_27155	288	0.197917	A	G
LXGH01128428.1	61356	LXGH01128428.1_61356	288	0.194444	A	G
LXGH01129067.1	10235	LXGH01129067.1_10235	288	0.340278	A	G
LXGH01131071.1	13771	LXGH01131071.1_13771	288	0.265625	A	G
LXGH01131157.1	41416	LXGH01131157.1_41416	288	0.0520833	A	G
LXGH01131157.1	41526	LXGH01131157.1_41526	288	0.0520833	A	G
LXGH01133090.1	3797	LXGH01133090.1_3797	288	0.480903	A	G
LXGH01133494.1	73545	LXGH01133494.1_73545	288	0.137153	A	G
LXGH01133658.1	108921	LXGH01133658.1_108921	288	0.118056	A	G
LXGH01133663.1	57716	LXGH01133663.1_57716	288	0.138889	A	G
LXGH01135470.1	122144	LXGH01135470.1_122144	288	0.234375	A	G
LXGH01136350.1	1368	LXGH01136350.1_1368	288	0.0659722	A	G
LXGH01136452.1	161840	LXGH01136452.1_161840	288	0.137153	A	G
LXGH01136452.1	162028	LXGH01136452.1_162028	288	0.137153	A	G
LXGH01136746.1	1207	LXGH01136746.1_1207	288	0.0538194	A	G
LXGH01136746.1	1275	LXGH01136746.1_1275	288	0.0538194	A	G
LXGH01137195.1	4070	LXGH01137195.1_4070	288	0.421875	A	G
LXGH01138330.1	10871	LXGH01138330.1_10871	288	0.118056	A	G
LXGH01139225.1	67311	LXGH01139225.1_67311	288	0.145833	A	G
LXGH01140111.1	47175	LXGH01140111.1_47175	288	0.0503472	A	G
LXGH01140926.1	2765	LXGH01140926.1_2765	288	0.460069	A	G
LXGH01141062.1	10734	LXGH01141062.1_10734	288	0.256944	A	G
LXGH01141308.1	18936	LXGH01141308.1_18936	288	0.121528	A	G
LXGH01141516.1	122	LXGH01141516.1_122	288	0.269097	A	G
LXGH01142076.1	14886	LXGH01142076.1_14886	288	0.217014	A	G
LXGH01142207.1	9544	LXGH01142207.1_9544	288	0.170139	A	G
LXGH01143470.1	8480	LXGH01143470.1_8480	288	0.453125	A	G
LXGH01143912.1	4753	LXGH01143912.1_4753	288	0.0555556	A	G
LXGH01145669.1	1574	LXGH01145669.1_1574	288	0.225694	A	G
LXGH01146113.1	87	LXGH01146113.1_87	288	0.498264	A	G
LXGH01146762.1	6360	LXGH01146762.1_6360	288	0.498264	A	G
LXGH01147096.1	19242	LXGH01147096.1_19242	288	0.126736	A	G
LXGH01147533.1	5748	LXGH01147533.1_5748	288	0.100694	A	G
LXGH01148306.1	769	LXGH01148306.1_769	288	0.102431	A	G
LXGH01148306.1	71782	LXGH01148306.1_71782	288	0.09375	A	G
LXGH01148306.1	71904	LXGH01148306.1_71904	288	0.09375	A	G
LXGH01148306.1	145025	LXGH01148306.1_145025	288	0.100694	A	G
LXGH01149215.1	7391	LXGH01149215.1_7391	288	0.180556	A	G
LXGH01149215.1	7412	LXGH01149215.1_7412	288	0.180556	A	G
LXGH01149298.1	1758	LXGH01149298.1_1758	288	0.078125	A	G
LXGH01150794.1	24431	LXGH01150794.1_24431	288	0.177083	A	G
LXGH01152326.1	2663	LXGH01152326.1_2663	288	0.180556	A	G
LXGH01152692.1	15390	LXGH01152692.1_15390	288	0.494792	A	G
LXGH01153006.1	7169	LXGH01153006.1_7169	288	0.142361	A	G
LXGH01153187.1	79421	LXGH01153187.1_79421	288	0.473958	A	G
LXGH01153362.1	2648	LXGH01153362.1_2648	288	0.15625	A	G
LXGH01153598.1	46703	LXGH01153598.1_46703	288	0.446181	A	G
LXGH01153923.1	5456	LXGH01153923.1_5456	288	0.421875	A	G
LXGH01154750.1	2437	LXGH01154750.1_2437	288	0.239583	A	G
LXGH01156188.1	1725	LXGH01156188.1_1725	288	0.180556	A	G
LXGH01156306.1	99530	LXGH01156306.1_99530	288	0.0677083	A	G
LXGH01156696.1	1348	LXGH01156696.1_1348	288	0.243056	A	G
LXGH01157040.1	89035	LXGH01157040.1_89035	288	0.123264	A	G
LXGH01157040.1	89142	LXGH01157040.1_89142	288	0.123264	A	G
LXGH01157745.1	2772	LXGH01157745.1_2772	288	0.102431	A	G
LXGH01159751.1	8958	LXGH01159751.1_8958	288	0.451389	A	G
LXGH01160854.1	41165	LXGH01160854.1_41165	288	0.0815972	A	G
LXGH01160895.1	100780	LXGH01160895.1_100780	288	0.0659722	A	G
LXGH01162148.1	234	LXGH01162148.1_234	288	0.487847	A	G
LXGH01165189.1	17950	LXGH01165189.1_17950	288	0.152778	A	G
LXGH01166504.1	4859	LXGH01166504.1_4859	288	0.116319	A	G
LXGH01170001.1	23959	LXGH01170001.1_23959	288	0.125	A	G
LXGH01170001.1	27586	LXGH01170001.1_27586	288	0.125	A	G
LXGH01170001.1	27744	LXGH01170001.1_27744	288	0.125	A	G
LXGH01170001.1	35104	LXGH01170001.1_35104	288	0.125	A	G
LXGH01174035.1	79	LXGH01174035.1_79	288	0.373264	A	G
LXGH01174439.1	6292	LXGH01174439.1_6292	288	0.180556	A	G
LXGH01174439.1	6347	LXGH01174439.1_6347	288	0.180556	A	G
LXGH01175752.1	31572	LXGH01175752.1_31572	288	0.234375	A	G
LXGH01175752.1	31593	LXGH01175752.1_31593	288	0.232639	A	G
LXGH01176080.1	45905	LXGH01176080.1_45905	288	0.135417	A	G
LXGH01176387.1	86138	LXGH01176387.1_86138	288	0.338542	A	G
LXGH01177610.1	34565	LXGH01177610.1_34565	288	0.340278	A	G
LXGH01178371.1	4798	LXGH01178371.1_4798	288	0.173611	A	G
LXGH01178643.1	169524	LXGH01178643.1_169524	288	0.246528	A	G
LXGH01180650.1	26902	LXGH01180650.1_26902	288	0.121528	A	G
LXGH01181818.1	9935	LXGH01181818.1_9935	288	0.09375	A	G
LXGH01181836.1	27510	LXGH01181836.1_27510	288	0.116319	A	G
LXGH01182111.1	3268	LXGH01182111.1_3268	288	0.185764	A	G
LXGH01182263.1	35817	LXGH01182263.1_35817	288	0.144097	A	G
LXGH01182263.1	46355	LXGH01182263.1_46355	288	0.147569	A	G
LXGH01182628.1	9085	LXGH01182628.1_9085	288	0.104167	A	G
LXGH01182964.1	136417	LXGH01182964.1_136417	288	0.244792	A	G
LXGH01183671.1	64516	LXGH01183671.1_64516	288	0.163194	A	G
LXGH01184381.1	3121	LXGH01184381.1_3121	288	0.0711806	A	G
LXGH01184381.1	26251	LXGH01184381.1_26251	288	0.0677083	A	G
LXGH01184729.1	34011	LXGH01184729.1_34011	288	0.0920139	A	G
LXGH01186514.1	56	LXGH01186514.1_56	288	0.126736	A	G
LXGH01188198.1	1805	LXGH01188198.1_1805	288	0.0711806	A	G
LXGH01188707.1	4549	LXGH01188707.1_4549	288	0.0868056	A	G
LXGH01189362.1	278	LXGH01189362.1_278	288	0.15625	A	G
LXGH01190341.1	21610	LXGH01190341.1_21610	288	0.0989583	A	G
LXGH01190927.1	105475	LXGH01190927.1_105475	288	0.135417	A	G
LXGH01194702.1	22819	LXGH01194702.1_22819	288	0.0763889	A	G
LXGH01194881.1	10225	LXGH01194881.1_10225	288	0.171875	A	G
LXGH01194966.1	21313	LXGH01194966.1_21313	288	0.243056	A	G
LXGH01195010.1	38537	LXGH01195010.1_38537	288	0.477431	A	G
LXGH01195910.1	27656	LXGH01195910.1_27656	288	0.418403	A	G
LXGH01195956.1	9101	LXGH01195956.1_9101	288	0.166667	A	G
LXGH01196128.1	177046	LXGH01196128.1_177046	288	0.5	A	G
LXGH01196381.1	18571	LXGH01196381.1_18571	288	0.0642361	A	G
LXGH01196507.1	24519	LXGH01196507.1_24519	288	0.225694	A	G
LXGH01196507.1	24565	LXGH01196507.1_24565	288	0.225694	A	G
LXGH01197515.1	71222	LXGH01197515.1_71222	288	0.194444	A	G
LXGH01198528.1	172	LXGH01198528.1_172	288	0.467014	A	G
LXGH01198636.1	56699	LXGH01198636.1_56699	288	0.116319	A	G
LXGH01198636.1	111560	LXGH01198636.1_111560	288	0.100694	A	G
LXGH01199595.1	55339	LXGH01199595.1_55339	288	0.255208	A	G
LXGH01199767.1	8883	LXGH01199767.1_8883	288	0.25	A	G
LXGH01200812.1	53693	LXGH01200812.1_53693	288	0.0555556	A	G
LXGH01201191.1	114	LXGH01201191.1_114	288	0.498264	A	G
LXGH01201401.1	119	LXGH01201401.1_119	288	0.104167	A	G
LXGH01202248.1	4080	LXGH01202248.1_4080	288	0.0902778	A	G
LXGH01202992.1	4754	LXGH01202992.1_4754	288	0.0607639	A	G
LXGH01203362.1	75326	LXGH01203362.1_75326	288	0.477431	A	G
LXGH01203362.1	265856	LXGH01203362.1_265856	288	0.190972	A	G
LXGH01203362.1	304106	LXGH01203362.1_304106	288	0.0972222	A	G
LXGH01203370.1	8749	LXGH01203370.1_8749	288	0.135417	A	G
LXGH01203370.1	18778	LXGH01203370.1_18778	288	0.135417	A	G
LXGH01203370.1	40592	LXGH01203370.1_40592	288	0.135417	A	G
LXGH01203370.1	40688	LXGH01203370.1_40688	288	0.135417	A	G
LXGH01203370.1	96161	LXGH01203370.1_96161	288	0.128472	A	G
LXGH01203370.1	96257	LXGH01203370.1_96257	288	0.128472	A	G
LXGH01206235.1	283	LXGH01206235.1_283	288	0.246528	A	G
LXGH01206524.1	10445	LXGH01206524.1_10445	288	0.210069	A	G
LXGH01206524.1	11773	LXGH01206524.1_11773	288	0.210069	A	G
LXGH01206758.1	3902	LXGH01206758.1_3902	288	0.0868056	A	G
LXGH01207142.1	18035	LXGH01207142.1_18035	288	0.0555556	A	G
LXGH01207277.1	47004	LXGH01207277.1_47004	288	0.0503472	A	G
LXGH01209495.1	35581	LXGH01209495.1_35581	288	0.479167	A	G
LXGH01211936.1	6402	LXGH01211936.1_6402	288	0.315972	A	G
LXGH01211947.1	35528	LXGH01211947.1_35528	288	0.0885417	A	G
LXGH01212058.1	5958	LXGH01212058.1_5958	288	0.128472	A	G
LXGH01214142.1	12957	LXGH01214142.1_12957	288	0.208333	A	G
LXGH01216048.1	42812	LXGH01216048.1_42812	288	0.473958	A	G
LXGH01216610.1	223	LXGH01216610.1_223	288	0.107639	A	G
LXGH01217573.1	1446	LXGH01217573.1_1446	288	0.0798611	A	G
LXGH01219124.1	103056	LXGH01219124.1_103056	288	0.336806	A	G
LXGH01219993.1	464	LXGH01219993.1_464	288	0.498264	A	G
LXGH01220631.1	11473	LXGH01220631.1_11473	288	0.133681	A	G
LXGH01221189.1	8014	LXGH01221189.1_8014	288	0.225694	A	G
LXGH01221189.1	8054	LXGH01221189.1_8054	288	0.225694	A	G
LXGH01221585.1	38521	LXGH01221585.1_38521	288	0.078125	A	G
LXGH01223007.1	19550	LXGH01223007.1_19550	288	0.232639	A	G
LXGH01223007.1	19591	LXGH01223007.1_19591	288	0.232639	A	G
LXGH01223537.1	48475	LXGH01223537.1_48475	288	0.161458	A	G
LXGH01223537.1	48605	LXGH01223537.1_48605	288	0.0694444	A	G
LXGH01224092.1	239	LXGH01224092.1_239	288	0.0659722	A	G
LXGH01224515.1	10091	LXGH01224515.1_10091	288	0.161458	A	G
LXGH01225112.1	8888	LXGH01225112.1_8888	288	0.0746528	A	G
LXGH01225841.1	55066	LXGH01225841.1_55066	288	0.0902778	A	G
LXGH01225841.1	57141	LXGH01225841.1_57141	288	0.0902778	A	G
LXGH01228067.1	48378	LXGH01228067.1_48378	288	0.217014	A	G
LXGH01228613.1	12620	LXGH01228613.1_12620	288	0.0538194	A	G
LXGH01231222.1	35607	LXGH01231222.1_35607	288	0.244792	A	G
LXGH01234036.1	57365	LXGH01234036.1_57365	288	0.0503472	A	G
LXGH01234379.1	10448	LXGH01234379.1_10448	288	0.180556	A	G
LXGH01234432.1	56013	LXGH01234432.1_56013	288	0.131944	A	G
LXGH01234485.1	58078	LXGH01234485.1_58078	288	0.0659722	A	G
LXGH01234518.1	3852	LXGH01234518.1_3852	288	0.371528	A	G
LXGH01235814.1	98053	LXGH01235814.1_98053	288	0.0677083	A	G
LXGH01236295.1	3529	LXGH01236295.1_3529	288	0.348958	A	G
LXGH01236798.1	35206	LXGH01236798.1_35206	288	0.164931	A	G
LXGH01236798.1	35244	LXGH01236798.1_35244	288	0.164931	A	G
LXGH01236798.1	40417	LXGH01236798.1_40417	288	0.164931	A	G
LXGH01236798.1	40557	LXGH01236798.1_40557	288	0.164931	A	G
LXGH01237175.1	39440	LXGH01237175.1_39440	288	0.234375	A	G
LXGH01237219.1	4004	LXGH01237219.1_4004	288	0.100694	A	G
LXGH01238307.1	20910	LXGH01238307.1_20910	288	0.421875	A	G
LXGH01240636.1	87276	LXGH01240636.1_87276	288	0.0659722	A	G
LXGH01241178.1	460	LXGH01241178.1_460	288	0.112847	A	G
LXGH01241256.1	25888	LXGH01241256.1_25888	288	0.244792	A	G
LXGH01241612.1	13031	LXGH01241612.1_13031	288	0.423611	A	G
LXGH01242578.1	45109	LXGH01242578.1_45109	288	0.354167	A	G
LXGH01242998.1	28193	LXGH01242998.1_28193	288	0.105903	A	G
LXGH01243163.1	6462	LXGH01243163.1_6462	288	0.303819	A	G
LXGH01243569.1	23076	LXGH01243569.1_23076	288	0.180556	A	G
LXGH01244672.1	30852	LXGH01244672.1_30852	288	0.0555556	A	G
LXGH01244672.1	30868	LXGH01244672.1_30868	288	0.0555556	A	G
LXGH01246384.1	9562	LXGH01246384.1_9562	288	0.154514	A	G
LXGH01247366.1	2478	LXGH01247366.1_2478	288	0.109375	A	G
LXGH01247402.1	18159	LXGH01247402.1_18159	288	0.107639	A	G
LXGH01247867.1	21661	LXGH01247867.1_21661	288	0.0659722	A	G
LXGH01248846.1	49292	LXGH01248846.1_49292	288	0.0520833	A	G
LXGH01249307.1	6390	LXGH01249307.1_6390	288	0.196181	A	G
LXGH01249314.1	7457	LXGH01249314.1_7457	288	0.0798611	A	G
LXGH01249919.1	38564	LXGH01249919.1_38564	288	0.0989583	A	G
LXGH01250916.1	56818	LXGH01250916.1_56818	288	0.102431	A	G
LXGH01250935.1	40656	LXGH01250935.1_40656	288	0.100694	A	G
LXGH01251397.1	1393	LXGH01251397.1_1393	288	0.338542	A	G
LXGH01251397.1	1430	LXGH01251397.1_1430	288	0.338542	A	G
LXGH01251403.1	47704	LXGH01251403.1_47704	288	0.0711806	A	G
LXGH01251673.1	6773	LXGH01251673.1_6773	288	0.300347	A	G
LXGH01251881.1	386	LXGH01251881.1_386	288	0.100694	A	G
LXGH01253606.1	20167	LXGH01253606.1_20167	288	0.0659722	A	G
LXGH01254294.1	23897	LXGH01254294.1_23897	288	0.0659722	A	G
LXGH01254355.1	780	LXGH01254355.1_780	288	0.322917	A	G
LXGH01256968.1	7771	LXGH01256968.1_7771	288	0.0642361	A	G
LXGH01257095.1	17076	LXGH01257095.1_17076	288	0.100694	A	G
LXGH01257487.1	5688	LXGH01257487.1_5688	288	0.0798611	A	G
LXGH01257487.1	5745	LXGH01257487.1_5745	288	0.0798611	A	G
LXGH01258394.1	74833	LXGH01258394.1_74833	288	0.121528	A	G
LXGH01259910.1	19891	LXGH01259910.1_19891	288	0.0989583	A	G
LXGH01259910.1	19971	LXGH01259910.1_19971	288	0.0989583	A	G
LXGH01261020.1	133282	LXGH01261020.1_133282	288	0.0677083	A	G
LXGH01261052.1	2838	LXGH01261052.1_2838	288	0.170139	A	G
LXGH01261918.1	14421	LXGH01261918.1_14421	288	0.180556	A	G
LXGH01262417.1	6161	LXGH01262417.1_6161	288	0.104167	A	G
LXGH01262620.1	18018	LXGH01262620.1_18018	288	0.112847	A	G
LXGH01262745.1	231	LXGH01262745.1_231	288	0.1875	A	G
LXGH01264040.1	10461	LXGH01264040.1_10461	288	0.340278	A	G
LXGH01264741.1	6634	LXGH01264741.1_6634	288	0.0989583	A	G
LXGH01264741.1	6674	LXGH01264741.1_6674	288	0.0989583	A	G
LXGH01264748.1	52616	LXGH01264748.1_52616	288	0.0746528	A	G
LXGH01265219.1	3047	LXGH01265219.1_3047	288	0.0798611	A	G
LXGH01265962.1	26066	LXGH01265962.1_26066	288	0.0711806	A	G
LXGH01266515.1	5729	LXGH01266515.1_5729	288	0.102431	A	G
LXGH01267509.1	15400	LXGH01267509.1_15400	288	0.387153	A	G
LXGH01267509.1	15508	LXGH01267509.1_15508	288	0.493056	A	G
LXGH01267981.1	23021	LXGH01267981.1_23021	288	0.288194	A	G
LXGH01267981.1	23074	LXGH01267981.1_23074	288	0.288194	A	G
LXGH01268691.1	30046	LXGH01268691.1_30046	288	0.0833333	A	G
LXGH01268691.1	66934	LXGH01268691.1_66934	288	0.1875	A	G
LXGH01269575.1	116732	LXGH01269575.1_116732	288	0.246528	A	G
LXGH01269575.1	116753	LXGH01269575.1_116753	288	0.246528	A	G
LXGH01270345.1	47113	LXGH01270345.1_47113	288	0.295139	A	G
LXGH01271534.1	41250	LXGH01271534.1_41250	288	0.246528	A	G
LXGH01271534.1	50351	LXGH01271534.1_50351	288	0.248264	A	G
LXGH01271773.1	13848	LXGH01271773.1_13848	288	0.435764	A	G
LXGH01272276.1	24957	LXGH01272276.1_24957	288	0.196181	A	G
LXGH01272276.1	41174	LXGH01272276.1_41174	288	0.138889	A	G
LXGH01273569.1	33602	LXGH01273569.1_33602	288	0.328125	A	G
LXGH01274769.1	398	LXGH01274769.1_398	288	0.225694	A	G
LXGH01275116.1	14795	LXGH01275116.1_14795	288	0.336806	A	G
LXGH01275975.1	32736	LXGH01275975.1_32736	288	0.0954861	A	G
LXGH01277734.1	16640	LXGH01277734.1_16640	288	0.166667	A	G
LXGH01278131.1	807	LXGH01278131.1_807	288	0.0868056	A	G
LXGH01278507.1	796	LXGH01278507.1_796	288	0.184028	A	G
LXGH01279017.1	103	LXGH01279017.1_103	288	0.498264	A	G
LXGH01279093.1	20954	LXGH01279093.1_20954	288	0.0572917	A	G
LXGH01279093.1	20994	LXGH01279093.1_20994	288	0.0572917	A	G
LXGH01279093.1	81623	LXGH01279093.1_81623	288	0.0815972	A	G
LXGH01279403.1	2382	LXGH01279403.1_2382	288	0.375	A	G
LXGH01279841.1	808	LXGH01279841.1_808	288	0.0607639	A	G
LXGH01280637.1	6283	LXGH01280637.1_6283	288	0.180556	A	G
LXGH01280637.1	6843	LXGH01280637.1_6843	288	0.180556	A	G
LXGH01280637.1	6939	LXGH01280637.1_6939	288	0.180556	A	G
LXGH01280816.1	12358	LXGH01280816.1_12358	288	0.0763889	A	G
LXGH01280900.1	10751	LXGH01280900.1_10751	288	0.0711806	A	G
LXGH01281367.1	69147	LXGH01281367.1_69147	288	0.21875	A	G
LXGH01281367.1	69266	LXGH01281367.1_69266	288	0.217014	A	G
LXGH01283488.1	34790	LXGH01283488.1_34790	288	0.211806	A	G
LXGH01284613.1	182	LXGH01284613.1_182	288	0.498264	A	G
LXGH01285058.1	12747	LXGH01285058.1_12747	288	0.0694444	A	G
LXGH01285141.1	16104	LXGH01285141.1_16104	288	0.0729167	A	G
LXGH01285556.1	26811	LXGH01285556.1_26811	288	0.0642361	A	G
LXGH01285556.1	100820	LXGH01285556.1_100820	288	0.121528	A	G
LXGH01287278.1	216	LXGH01287278.1_216	288	0.432292	A	G
LXGH01288888.1	21304	LXGH01288888.1_21304	288	0.217014	A	G
LXGH01289010.1	9185	LXGH01289010.1_9185	288	0.135417	A	G
LXGH01289812.1	21165	LXGH01289812.1_21165	288	0.498264	A	G
LXGH01290519.1	35460	LXGH01290519.1_35460	288	0.336806	A	G
LXGH01291923.1	89882	LXGH01291923.1_89882	288	0.180556	A	G
LXGH01292193.1	22428	LXGH01292193.1_22428	288	0.144097	A	G
LXGH01293189.1	37633	LXGH01293189.1_37633	288	0.151042	A	G
LXGH01294587.1	12022	LXGH01294587.1_12022	288	0.0572917	A	G
LXGH01294852.1	51702	LXGH01294852.1_51702	288	0.493056	A	G
LXGH01295457.1	8115	LXGH01295457.1_8115	288	0.190972	A	G
LXGH01296075.1	34184	LXGH01296075.1_34184	288	0.112847	A	G
LXGH01296505.1	5348	LXGH01296505.1_5348	288	0.0954861	A	G
LXGH01296505.1	5404	LXGH01296505.1_5404	288	0.0954861	A	G
LXGH01296505.1	30456	LXGH01296505.1_30456	288	0.0920139	A	G
LXGH01296805.1	22457	LXGH01296805.1_22457	288	0.0503472	A	G
LXGH01296805.1	22532	LXGH01296805.1_22532	288	0.0503472	A	G
LXGH01296805.1	22649	LXGH01296805.1_22649	288	0.0503472	A	G
LXGH01297305.1	14209	LXGH01297305.1_14209	288	0.430556	A	G
LXGH01297852.1	97457	LXGH01297852.1_97457	288	0.0572917	A	G
LXGH01299669.1	1177	LXGH01299669.1_1177	288	0.414931	A	G
LXGH01299770.1	105703	LXGH01299770.1_105703	288	0.204861	A	G
LXGH01299770.1	141633	LXGH01299770.1_141633	288	0.215278	A	G
LXGH01301197.1	22163	LXGH01301197.1_22163	288	0.256944	A	G
LXGH01301427.1	300	LXGH01301427.1_300	288	0.322917	A	G
LXGH01301562.1	44250	LXGH01301562.1_44250	288	0.255208	A	G
LXGH01302813.1	24787	LXGH01302813.1_24787	288	0.0503472	A	G
LXGH01303358.1	39123	LXGH01303358.1_39123	288	0.102431	A	G
LXGH01303820.1	69011	LXGH01303820.1_69011	288	0.0920139	A	G
LXGH01305737.1	24166	LXGH01305737.1_24166	288	0.248264	A	G
LXGH01306070.1	13463	LXGH01306070.1_13463	288	0.203125	A	G
LXGH01306332.1	10424	LXGH01306332.1_10424	288	0.279514	A	G
LXGH01306967.1	24581	LXGH01306967.1_24581	288	0.166667	A	G
LXGH01306970.1	58252	LXGH01306970.1_58252	288	0.0729167	A	G
LXGH01306971.1	5174	LXGH01306971.1_5174	288	0.161458	A	G
LXGH01307114.1	9769	LXGH01307114.1_9769	288	0.0763889	A	G
LXGH01308074.1	411	LXGH01308074.1_411	288	0.180556	A	G
LXGH01308532.1	26233	LXGH01308532.1_26233	288	0.131944	A	G
LXGH01308535.1	30102	LXGH01308535.1_30102	288	0.0833333	A	G
LXGH01308535.1	30116	LXGH01308535.1_30116	288	0.0833333	A	G
LXGH01308535.1	32766	LXGH01308535.1_32766	288	0.0885417	A	G
LXGH01309204.1	21142	LXGH01309204.1_21142	288	0.0538194	A	G
LXGH01312186.1	13129	LXGH01312186.1_13129	288	0.0642361	A	G
LXGH01312270.1	7630	LXGH01312270.1_7630	288	0.414931	A	G
LXGH01313087.1	28939	LXGH01313087.1_28939	288	0.0763889	A	G
LXGH01314035.1	17251	LXGH01314035.1_17251	288	0.284722	A	G
LXGH01314349.1	12061	LXGH01314349.1_12061	288	0.493056	A	G
LXGH01314605.1	5542	LXGH01314605.1_5542	288	0.0798611	A	G
LXGH01316755.1	38247	LXGH01316755.1_38247	288	0.0833333	A	G
LXGH01318177.1	15421	LXGH01318177.1_15421	288	0.435764	A	G
LXGH01318345.1	8461	LXGH01318345.1_8461	288	0.123264	A	G
LXGH01318932.1	53732	LXGH01318932.1_53732	288	0.121528	A	G
LXGH01318932.1	54108	LXGH01318932.1_54108	288	0.121528	A	G
LXGH01319887.1	59278	LXGH01319887.1_59278	288	0.100694	A	G
LXGH01319928.1	5247	LXGH01319928.1_5247	288	0.154514	A	G
LXGH01321131.1	14052	LXGH01321131.1_14052	288	0.0729167	A	G
LXGH01321189.1	17176	LXGH01321189.1_17176	288	0.0798611	A	G
LXGH01322499.1	44762	LXGH01322499.1_44762	288	0.0625	A	G
LXGH01322499.1	47759	LXGH01322499.1_47759	288	0.0625	A	G
LXGH01322499.1	83889	LXGH01322499.1_83889	288	0.0607639	A	G
LXGH01322499.1	161358	LXGH01322499.1_161358	288	0.0659722	A	G
LXGH01322677.1	14131	LXGH01322677.1_14131	288	0.100694	A	G
LXGH01322824.1	35162	LXGH01322824.1_35162	288	0.0625	A	G
LXGH01322824.1	44237	LXGH01322824.1_44237	288	0.0625	A	G
LXGH01323212.1	51330	LXGH01323212.1_51330	288	0.454861	A	G
LXGH01323790.1	788	LXGH01323790.1_788	288	0.0694444	A	G
LXGH01323989.1	470	LXGH01323989.1_470	288	0.277778	A	G
LXGH01325004.1	18467	LXGH01325004.1_18467	288	0.329861	A	G
LXGH01325498.1	9587	LXGH01325498.1_9587	288	0.0815972	A	G
LXGH01325555.1	36343	LXGH01325555.1_36343	288	0.201389	A	G
LXGH01325581.1	7411	LXGH01325581.1_7411	288	0.328125	A	G
LXGH01325640.1	3512	LXGH01325640.1_3512	288	0.0902778	A	G
LXGH01326058.1	16423	LXGH01326058.1_16423	288	0.0538194	A	G
LXGH01326573.1	106789	LXGH01326573.1_106789	288	0.427083	A	G
LXGH01327343.1	28608	LXGH01327343.1_28608	288	0.489583	A	G
LXGH01328511.1	11186	LXGH01328511.1_11186	288	0.102431	A	G
LXGH01329806.1	57572	LXGH01329806.1_57572	288	0.364583	A	G
LXGH01330681.1	17975	LXGH01330681.1_17975	288	0.0815972	A	G
LXGH01332170.1	13950	LXGH01332170.1_13950	288	0.498264	A	G
LXGH01332736.1	87474	LXGH01332736.1_87474	288	0.378472	A	G
LXGH01333671.1	42464	LXGH01333671.1_42464	288	0.0763889	A	G
LXGH01334059.1	66	LXGH01334059.1_66	288	0.173611	A	G
LXGH01335336.1	22269	LXGH01335336.1_22269	288	0.123264	A	G
LXGH01337172.1	20910	LXGH01337172.1_20910	288	0.144097	A	G
LXGH01337646.1	71499	LXGH01337646.1_71499	288	0.236111	A	G
LXGH01338106.1	106436	LXGH01338106.1_106436	288	0.128472	A	G
LXGH01338272.1	64	LXGH01338272.1_64	288	0.0850694	A	G
LXGH01338930.1	387	LXGH01338930.1_387	288	0.491319	A	G
LXGH01338987.1	5924	LXGH01338987.1_5924	288	0.234375	A	G
LXGH01339245.1	5517	LXGH01339245.1_5517	288	0.104167	A	G
LXGH01339430.1	2944	LXGH01339430.1_2944	288	0.286458	A	G
LXGH01339728.1	1494	LXGH01339728.1_1494	288	0.458333	A	G
LXGH01339728.1	1725	LXGH01339728.1_1725	288	0.109375	A	G
LXGH01340113.1	18868	LXGH01340113.1_18868	288	0.480903	A	G
LXGH01340244.1	10696	LXGH01340244.1_10696	288	0.0763889	A	G
LXGH01341463.1	15813	LXGH01341463.1_15813	288	0.342014	A	G
LXGH01343372.1	11897	LXGH01343372.1_11897	288	0.102431	A	G
LXGH01343664.1	109	LXGH01343664.1_109	288	0.496528	A	G
LXGH01344742.1	13420	LXGH01344742.1_13420	288	0.121528	A	G
LXGH01344849.1	56691	LXGH01344849.1_56691	288	0.0642361	A	G
LXGH01345379.1	5010	LXGH01345379.1_5010	288	0.326389	A	G
LXGH01345644.1	29863	LXGH01345644.1_29863	288	0.267361	A	G
LXGH01345784.1	16367	LXGH01345784.1_16367	288	0.322917	A	G
LXGH01346143.1	32418	LXGH01346143.1_32418	288	0.0590278	A	G
LXGH01346143.1	68857	LXGH01346143.1_68857	288	0.0798611	A	G
LXGH01346143.1	151432	LXGH01346143.1_151432	288	0.126736	A	G
LXGH01348800.1	50193	LXGH01348800.1_50193	288	0.119792	A	G
LXGH01350155.1	5133	LXGH01350155.1_5133	288	0.170139	A	G
LXGH01350155.1	5322	LXGH01350155.1_5322	288	0.170139	A	G
LXGH01350470.1	10594	LXGH01350470.1_10594	288	0.234375	A	G
LXGH01353243.1	673	LXGH01353243.1_673	288	0.0885417	A	G
LXGH01353732.1	5014	LXGH01353732.1_5014	288	0.3125	A	G
LXGH01355418.1	4878	LXGH01355418.1_4878	288	0.307292	A	G
LXGH01359037.1	13537	LXGH01359037.1_13537	288	0.0954861	A	G
LXGH01359059.1	17672	LXGH01359059.1_17672	288	0.496528	A	G
LXGH01359158.1	4995	LXGH01359158.1_4995	288	0.190972	A	G
LXGH01360022.1	9396	LXGH01360022.1_9396	288	0.277778	A	G
LXGH01360231.1	47194	LXGH01360231.1_47194	288	0.109375	A	G
LXGH01360479.1	93589	LXGH01360479.1_93589	288	0.208333	A	G
LXGH01360912.1	58429	LXGH01360912.1_58429	288	0.078125	A	G
LXGH01361509.1	9885	LXGH01361509.1_9885	288	0.0711806	A	G
LXGH01362915.1	4740	LXGH01362915.1_4740	288	0.170139	A	G
LXGH01362915.1	4840	LXGH01362915.1_4840	288	0.171875	A	G
LXGH01363645.1	22899	LXGH01363645.1_22899	288	0.112847	A	G
LXGH01365115.1	2864	LXGH01365115.1_2864	288	0.223958	A	G
LXGH01366392.1	4599	LXGH01366392.1_4599	288	0.100694	A	G
LXGH01368673.1	6173	LXGH01368673.1_6173	288	0.494792	A	G
LXGH01369433.1	28821	LXGH01369433.1_28821	288	0.0590278	A	G
LXGH01369433.1	29959	LXGH01369433.1_29959	288	0.211806	A	G
LXGH01369433.1	29983	LXGH01369433.1_29983	288	0.211806	A	G
LXGH01370119.1	8830	LXGH01370119.1_8830	288	0.321181	A	G
LXGH01370702.1	324	LXGH01370702.1_324	288	0.180556	A	G
LXGH01371090.1	71725	LXGH01371090.1_71725	288	0.0538194	A	G
LXGH01371764.1	352	LXGH01371764.1_352	288	0.0850694	A	G
LXGH01372265.1	58788	LXGH01372265.1_58788	288	0.0972222	A	G
LXGH01372975.1	26425	LXGH01372975.1_26425	288	0.104167	A	G
LXGH01375061.1	39584	LXGH01375061.1_39584	288	0.0763889	A	G
LXGH01375257.1	1449	LXGH01375257.1_1449	288	0.274306	A	G
LXGH01375839.1	3245	LXGH01375839.1_3245	288	0.411458	A	G
LXGH01375839.1	3260	LXGH01375839.1_3260	288	0.404514	A	G
LXGH01375975.1	2434	LXGH01375975.1_2434	288	0.159722	A	G
LXGH01376847.1	12078	LXGH01376847.1_12078	288	0.105903	A	G
LXGH01377234.1	12620	LXGH01377234.1_12620	288	0.21875	A	G
LXGH01378110.1	2628	LXGH01378110.1_2628	288	0.243056	A	G
LXGH01378830.1	3996	LXGH01378830.1_3996	288	0.118056	A	G
LXGH01379164.1	183	LXGH01379164.1_183	288	0.498264	A	G
LXGH01379696.1	90549	LXGH01379696.1_90549	288	0.104167	A	G
LXGH01379696.1	90563	LXGH01379696.1_90563	288	0.104167	A	G
LXGH01379823.1	24530	LXGH01379823.1_24530	288	0.102431	A	G
LXGH01379823.1	24630	LXGH01379823.1_24630	288	0.102431	A	G
LXGH01380509.1	41903	LXGH01380509.1_41903	288	0.213542	A	G
LXGH01380546.1	10376	LXGH01380546.1_10376	288	0.305556	A	G
LXGH01380767.1	94751	LXGH01380767.1_94751	288	0.243056	A	G
LXGH01380853.1	4364	LXGH01380853.1_4364	288	0.180556	A	G
LXGH01380853.1	4394	LXGH01380853.1_4394	288	0.180556	A	G
LXGH01380888.1	40321	LXGH01380888.1_40321	288	0.128472	A	G
LXGH01381190.1	64	LXGH01381190.1_64	288	0.0972222	A	G
LXGH01381190.1	152	LXGH01381190.1_152	288	0.0972222	A	G
LXGH01381381.1	34103	LXGH01381381.1_34103	288	0.128472	A	G
LXGH01381381.1	81857	LXGH01381381.1_81857	288	0.135417	A	G
LXGH01381416.1	61619	LXGH01381416.1_61619	288	0.0711806	A	G
LXGH01381748.1	1780	LXGH01381748.1_1780	288	0.442708	A	G
LXGH01383249.1	8376	LXGH01383249.1_8376	288	0.180556	A	G
LXGH01383391.1	215	LXGH01383391.1_215	288	0.498264	A	G
LXGH01384022.1	1882	LXGH01384022.1_1882	288	0.0920139	A	G
LXGH01384949.1	7462	LXGH01384949.1_7462	288	0.0642361	A	G
LXGH01384949.1	7471	LXGH01384949.1_7471	288	0.0642361	A	G
LXGH01385513.1	52461	LXGH01385513.1_52461	288	0.121528	A	G
LXGH01387080.1	638	LXGH01387080.1_638	288	0.180556	A	G
LXGH01388441.1	46404	LXGH01388441.1_46404	288	0.0711806	A	G
LXGH01388441.1	51489	LXGH01388441.1_51489	288	0.0503472	A	G
LXGH01388994.1	17987	LXGH01388994.1_17987	288	0.100694	A	G
LXGH01389987.1	2113	LXGH01389987.1_2113	288	0.118056	A	G
LXGH01390234.1	8773	LXGH01390234.1_8773	288	0.0989583	A	G
LXGH01390604.1	10819	LXGH01390604.1_10819	288	0.137153	A	G
LXGH01390604.1	10895	LXGH01390604.1_10895	288	0.112847	A	G
LXGH01391324.1	5377	LXGH01391324.1_5377	288	0.0625	A	G
LXGH01392374.1	33101	LXGH01392374.1_33101	288	0.390625	A	G
LXGH01393199.1	34060	LXGH01393199.1_34060	288	0.078125	A	G
LXGH01394027.1	4021	LXGH01394027.1_4021	288	0.0625	A	G
LXGH01394058.1	5329	LXGH01394058.1_5329	288	0.0625	A	G
LXGH01394469.1	24696	LXGH01394469.1_24696	288	0.0520833	A	G
LXGH01394469.1	28981	LXGH01394469.1_28981	288	0.0520833	A	G
LXGH01395523.1	51846	LXGH01395523.1_51846	288	0.315972	A	G
LXGH01396258.1	8794	LXGH01396258.1_8794	288	0.157986	A	G
LXGH01396258.1	8834	LXGH01396258.1_8834	288	0.390625	A	G
LXGH01397279.1	23315	LXGH01397279.1_23315	288	0.229167	A	G
LXGH01398369.1	11348	LXGH01398369.1_11348	288	0.288194	A	G
LXGH01398369.1	14397	LXGH01398369.1_14397	288	0.289931	A	G
LXGH01398446.1	1544	LXGH01398446.1_1544	288	0.0520833	A	G
LXGH01399048.1	5910	LXGH01399048.1_5910	288	0.0520833	A	G
LXGH01400525.1	22562	LXGH01400525.1_22562	288	0.215278	A	G
LXGH01402143.1	243	LXGH01402143.1_243	288	0.0746528	A	G
LXGH01402436.1	3026	LXGH01402436.1_3026	288	0.498264	A	G
LXGH01404082.1	9346	LXGH01404082.1_9346	288	0.180556	A	G
LXGH01404410.1	4191	LXGH01404410.1_4191	288	0.151042	A	G
LXGH01404410.1	4341	LXGH01404410.1_4341	288	0.375	A	G
LXGH01404410.1	13824	LXGH01404410.1_13824	288	0.151042	A	G
LXGH01405028.1	4557	LXGH01405028.1_4557	288	0.104167	A	G
LXGH01405028.1	4719	LXGH01405028.1_4719	288	0.104167	A	G
LXGH01405315.1	45826	LXGH01405315.1_45826	288	0.0503472	A	G
LXGH01405315.1	45929	LXGH01405315.1_45929	288	0.0503472	A	G
LXGH01405961.1	28965	LXGH01405961.1_28965	288	0.206597	A	G
LXGH01406473.1	35881	LXGH01406473.1_35881	288	0.0503472	A	G
LXGH01406473.1	39838	LXGH01406473.1_39838	288	0.0607639	A	G
LXGH01407922.1	8597	LXGH01407922.1_8597	288	0.206597	A	G
LXGH01408037.1	93056	LXGH01408037.1_93056	288	0.0833333	A	G
LXGH01408273.1	12467	LXGH01408273.1_12467	288	0.0972222	A	G
LXGH01411923.1	10857	LXGH01411923.1_10857	288	0.0572917	A	G
LXGH01411923.1	43383	LXGH01411923.1_43383	288	0.0572917	A	G
LXGH01411923.1	50569	LXGH01411923.1_50569	288	0.0572917	A	G
LXGH01412033.1	23637	LXGH01412033.1_23637	288	0.123264	A	G
LXGH01412617.1	8462	LXGH01412617.1_8462	288	0.0972222	A	G
LXGH01413851.1	55762	LXGH01413851.1_55762	288	0.0902778	A	G
LXGH01414872.1	58106	LXGH01414872.1_58106	288	0.15625	A	G
LXGH01415100.1	1039	LXGH01415100.1_1039	288	0.0590278	A	G
LXGH01416140.1	35339	LXGH01416140.1_35339	288	0.182292	A	G
LXGH01416232.1	47841	LXGH01416232.1_47841	288	0.0746528	A	G
LXGH01416904.1	21133	LXGH01416904.1_21133	288	0.100694	A	G
LXGH01417365.1	1981	LXGH01417365.1_1981	288	0.0572917	A	G
LXGH01417881.1	60781	LXGH01417881.1_60781	288	0.0954861	A	G
LXGH01418360.1	29996	LXGH01418360.1_29996	288	0.137153	A	G
LXGH01418360.1	40591	LXGH01418360.1_40591	288	0.137153	A	G
LXGH01418902.1	116288	LXGH01418902.1_116288	288	0.0868056	A	G
LXGH01418902.1	181610	LXGH01418902.1_181610	288	0.0868056	A	G
LXGH01418902.1	206043	LXGH01418902.1_206043	288	0.0868056	A	G
LXGH01418902.1	222130	LXGH01418902.1_222130	288	0.0868056	A	G
LXGH01419144.1	3409	LXGH01419144.1_3409	288	0.0503472	A	G
LXGH01420770.1	13740	LXGH01420770.1_13740	288	0.0503472	A	G
LXGH01420987.1	5689	LXGH01420987.1_5689	288	0.180556	A	G
LXGH01421331.1	15600	LXGH01421331.1_15600	288	0.0746528	A	G
LXGH01422427.1	9240	LXGH01422427.1_9240	288	0.100694	A	G
LXGH01422564.1	42449	LXGH01422564.1_42449	288	0.133681	A	G
LXGH01422564.1	45802	LXGH01422564.1_45802	288	0.133681	A	G
LXGH01422642.1	23113	LXGH01422642.1_23113	288	0.225694	A	G
LXGH01424481.1	14353	LXGH01424481.1_14353	288	0.494792	A	G
LXGH01425750.1	7066	LXGH01425750.1_7066	288	0.201389	A	G
LXGH01425986.1	193	LXGH01425986.1_193	288	0.491319	A	G
LXGH01426732.1	41115	LXGH01426732.1_41115	288	0.0954861	A	G
LXGH01426834.1	156270	LXGH01426834.1_156270	288	0.381944	A	G
LXGH01428902.1	18689	LXGH01428902.1_18689	288	0.0572917	A	G
LXGH01429028.1	38108	LXGH01429028.1_38108	288	0.133681	A	G
LXGH01429156.1	48341	LXGH01429156.1_48341	288	0.251736	A	G
LXGH01430003.1	2791	LXGH01430003.1_2791	288	0.0989583	A	G
LXGH01430003.1	5662	LXGH01430003.1_5662	288	0.0538194	A	G
LXGH01430397.1	5514	LXGH01430397.1_5514	288	0.180556	A	G
LXGH01430513.1	44263	LXGH01430513.1_44263	288	0.114583	A	G
LXGH01430601.1	6990	LXGH01430601.1_6990	288	0.486111	A	G
LXGH01430838.1	14211	LXGH01430838.1_14211	288	0.119792	A	G
LXGH01430840.1	58717	LXGH01430840.1_58717	288	0.272569	A	G
LXGH01431111.1	69311	LXGH01431111.1_69311	288	0.274306	A	G
LXGH01432213.1	1484	LXGH01432213.1_1484	288	0.413194	A	G
LXGH01432213.1	1498	LXGH01432213.1_1498	288	0.413194	A	G
LXGH01432311.1	825	LXGH01432311.1_825	288	0.180556	A	G
LXGH01432919.1	23907	LXGH01432919.1_23907	288	0.144097	A	G
LXGH01432919.1	34482	LXGH01432919.1_34482	288	0.145833	A	G
LXGH01433335.1	70873	LXGH01433335.1_70873	288	0.145833	A	G
LXGH01434711.1	20111	LXGH01434711.1_20111	288	0.137153	A	G
LXGH01435935.1	32813	LXGH01435935.1_32813	288	0.0711806	A	G
LXGH01436916.1	14575	LXGH01436916.1_14575	288	0.157986	A	G
LXGH01436967.1	37828	LXGH01436967.1_37828	288	0.123264	A	G
LXGH01438485.1	6046	LXGH01438485.1_6046	288	0.0711806	A	G
LXGH01438919.1	84410	LXGH01438919.1_84410	288	0.397569	A	G
LXGH01439016.1	132	LXGH01439016.1_132	288	0.498264	A	G
LXGH01440602.1	3125	LXGH01440602.1_3125	288	0.276042	A	G
LXGH01440602.1	3214	LXGH01440602.1_3214	288	0.286458	A	G
LXGH01441442.1	32080	LXGH01441442.1_32080	288	0.123264	A	G
LXGH01441803.1	5867	LXGH01441803.1_5867	288	0.331597	A	G
LXGH01441899.1	51266	LXGH01441899.1_51266	288	0.0868056	A	G
LXGH01442856.1	17285	LXGH01442856.1_17285	288	0.0989583	A	G
LXGH01443402.1	3229	LXGH01443402.1_3229	288	0.241319	A	G
LXGH01444020.1	133	LXGH01444020.1_133	288	0.0572917	A	G
LXGH01444093.1	7461	LXGH01444093.1_7461	288	0.246528	A	G
LXGH01445861.1	5377	LXGH01445861.1_5377	288	0.126736	A	G
LXGH01445910.1	26250	LXGH01445910.1_26250	288	0.0520833	A	G
LXGH01445994.1	60428	LXGH01445994.1_60428	288	0.145833	A	G
LXGH01445994.1	74296	LXGH01445994.1_74296	288	0.149306	A	G
LXGH01445994.1	88899	LXGH01445994.1_88899	288	0.149306	A	G
LXGH01446908.1	35463	LXGH01446908.1_35463	288	0.149306	A	G
LXGH01447669.1	32957	LXGH01447669.1_32957	288	0.0885417	A	G
LXGH01449540.1	154	LXGH01449540.1_154	288	0.0868056	A	G
LXGH01449764.1	82178	LXGH01449764.1_82178	288	0.494792	A	G
LXGH01450218.1	7706	LXGH01450218.1_7706	288	0.102431	A	G
LXGH01451034.1	66050	LXGH01451034.1_66050	288	0.402778	A	G
LXGH01451854.1	16929	LXGH01451854.1_16929	288	0.454861	A	G
LXGH01451854.1	16945	LXGH01451854.1_16945	288	0.458333	A	G
LXGH01452256.1	63897	LXGH01452256.1_63897	288	0.1875	A	G
LXGH01452763.1	113157	LXGH01452763.1_113157	288	0.498264	A	G
LXGH01452763.1	113375	LXGH01452763.1_113375	288	0.0677083	A	G
LXGH01453070.1	22891	LXGH01453070.1_22891	288	0.0954861	A	G
LXGH01453070.1	22899	LXGH01453070.1_22899	288	0.0954861	A	G
LXGH01453635.1	70708	LXGH01453635.1_70708	288	0.0746528	A	G
LXGH01454014.1	51306	LXGH01454014.1_51306	288	0.0572917	A	G
LXGH01455786.1	12823	LXGH01455786.1_12823	288	0.347222	A	G
LXGH01456074.1	603	LXGH01456074.1_603	288	0.472222	A	G
LXGH01456874.1	2531	LXGH01456874.1_2531	288	0.164931	A	G
LXGH01458344.1	5214	LXGH01458344.1_5214	288	0.411458	A	G
LXGH01459125.1	12317	LXGH01459125.1_12317	288	0.321181	A	G
LXGH01464768.1	256	LXGH01464768.1_256	288	0.15625	A	G
LXGH01465290.1	24	LXGH01465290.1_24	288	0.0711806	A	G
LXGH01465548.1	11957	LXGH01465548.1_11957	288	0.277778	A	G
LXGH01465799.1	20670	LXGH01465799.1_20670	288	0.107639	A	G
LXGH01466071.1	8731	LXGH01466071.1_8731	288	0.0798611	A	G
LXGH01466071.1	8800	LXGH01466071.1_8800	288	0.0694444	A	G
LXGH01466257.1	6626	LXGH01466257.1_6626	288	0.28125	A	G
LXGH01466257.1	6647	LXGH01466257.1_6647	288	0.28125	A	G
LXGH01466353.1	17413	LXGH01466353.1_17413	288	0.0590278	A	G
LXGH01466353.1	19675	LXGH01466353.1_19675	288	0.0590278	A	G
LXGH01467029.1	58552	LXGH01467029.1_58552	288	0.154514	A	G
LXGH01467504.1	7435	LXGH01467504.1_7435	288	0.104167	A	G
LXGH01468893.1	46175	LXGH01468893.1_46175	288	0.498264	A	G
LXGH01470089.1	32421	LXGH01470089.1_32421	288	0.0954861	A	G
LXGH01470089.1	32426	LXGH01470089.1_32426	288	0.0954861	A	G
LXGH01470216.1	1646	LXGH01470216.1_1646	288	0.498264	A	G
LXGH01471876.1	138975	LXGH01471876.1_138975	288	0.0625	A	G
LXGH01472100.1	14480	LXGH01472100.1_14480	288	0.121528	A	G
LXGH01472140.1	6688	LXGH01472140.1_6688	288	0.425347	A	G
LXGH01473741.1	9848	LXGH01473741.1_9848	288	0.15625	A	G
LXGH01474242.1	1837	LXGH01474242.1_1837	288	0.232639	A	G
LXGH01475947.1	3837	LXGH01475947.1_3837	288	0.329861	A	G
LXGH01477855.1	23310	LXGH01477855.1_23310	288	0.0503472	A	G
LXGH01477855.1	25480	LXGH01477855.1_25480	288	0.0503472	A	G
LXGH01480434.1	176	LXGH01480434.1_176	288	0.482639	A	G
LXGH01480494.1	9250	LXGH01480494.1_9250	288	0.350694	A	G
LXGH01481313.1	39590	LXGH01481313.1_39590	288	0.116319	A	G
LXGH01483320.1	9726	LXGH01483320.1_9726	288	0.256944	A	G
LXGH01484792.1	9633	LXGH01484792.1_9633	288	0.289931	A	G
LXGH01485647.1	1528	LXGH01485647.1_1528	288	0.477431	A	G
LXGH01485989.1	16155	LXGH01485989.1_16155	288	0.338542	A	G
LXGH01486096.1	35371	LXGH01486096.1_35371	288	0.0763889	A	G
LXGH01486281.1	10583	LXGH01486281.1_10583	288	0.0972222	A	G
LXGH01486847.1	266	LXGH01486847.1_266	288	0.0868056	A	G
LXGH01486906.1	657	LXGH01486906.1_657	288	0.498264	A	G
LXGH01488144.1	7530	LXGH01488144.1_7530	288	0.104167	A	G
LXGH01488456.1	19622	LXGH01488456.1_19622	288	0.0677083	A	G
LXGH01488468.1	175	LXGH01488468.1_175	288	0.0538194	A	G
LXGH01489098.1	39517	LXGH01489098.1_39517	288	0.326389	A	G
LXGH01490691.1	13688	LXGH01490691.1_13688	288	0.201389	A	G
LXGH01492929.1	11102	LXGH01492929.1_11102	288	0.123264	A	G
LXGH01493087.1	17670	LXGH01493087.1_17670	288	0.0694444	A	G
LXGH01493784.1	89179	LXGH01493784.1_89179	288	0.0815972	A	G
LXGH01494468.1	2335	LXGH01494468.1_2335	288	0.164931	A	G
LXGH01495560.1	44956	LXGH01495560.1_44956	288	0.217014	A	G
LXGH01495760.1	47422	LXGH01495760.1_47422	288	0.395833	A	G
LXGH01497140.1	13	LXGH01497140.1_13	288	0.0763889	A	G
LXGH01497210.1	4520	LXGH01497210.1_4520	288	0.100694	A	G
LXGH01497210.1	4567	LXGH01497210.1_4567	288	0.0572917	A	G
LXGH01497217.1	18634	LXGH01497217.1_18634	288	0.385417	A	G
LXGH01501047.1	7987	LXGH01501047.1_7987	288	0.0972222	A	G
LXGH01503184.1	7739	LXGH01503184.1_7739	288	0.102431	A	G
LXGH01504177.1	2247	LXGH01504177.1_2247	288	0.0798611	A	G
LXGH01504825.1	16420	LXGH01504825.1_16420	288	0.354167	A	G
LXGH01504825.1	16470	LXGH01504825.1_16470	288	0.354167	A	G
LXGH01505185.1	8624	LXGH01505185.1_8624	288	0.0538194	A	G
LXGH01507188.1	38182	LXGH01507188.1_38182	288	0.491319	A	G
LXGH01509277.1	140	LXGH01509277.1_140	288	0.164931	A	G
LXGH01510237.1	161	LXGH01510237.1_161	288	0.493056	A	G
LXGH01510856.1	50699	LXGH01510856.1_50699	288	0.401042	A	G
LXGH01511864.1	3353	LXGH01511864.1_3353	288	0.130208	A	G
LXGH01512635.1	58473	LXGH01512635.1_58473	288	0.0538194	A	G
LXGH01512957.1	67714	LXGH01512957.1_67714	288	0.133681	A	G
LXGH01515150.1	512	LXGH01515150.1_512	288	0.0711806	A	G
LXGH01515150.1	692	LXGH01515150.1_692	288	0.0711806	A	G
LXGH01516825.1	9210	LXGH01516825.1_9210	288	0.328125	A	G
LXGH01517299.1	16986	LXGH01517299.1_16986	288	0.0798611	A	G
LXGH01518966.1	25395	LXGH01518966.1_25395	288	0.0763889	A	G
LXGH01518966.1	25492	LXGH01518966.1_25492	288	0.0763889	A	G
LXGH01519165.1	16408	LXGH01519165.1_16408	288	0.0572917	A	G
LXGH01520281.1	3945	LXGH01520281.1_3945	288	0.15625	A	G
LXGH01522313.1	277	LXGH01522313.1_277	288	0.0520833	A	G
LXGH01522337.1	691	LXGH01522337.1_691	288	0.0555556	A	G
LXGH01523617.1	5306	LXGH01523617.1_5306	288	0.104167	A	G
LXGH01525198.1	57603	LXGH01525198.1_57603	288	0.460069	A	G
LXGH01525264.1	2915	LXGH01525264.1_2915	288	0.494792	A	G
LXGH01002684.1	20255	LXGH01002684.1_20255	288	0.159722	A	T
LXGH01003467.1	25107	LXGH01003467.1_25107	288	0.0677083	A	T
LXGH01008118.1	30448	LXGH01008118.1_30448	288	0.368056	A	T
LXGH01008629.1	8483	LXGH01008629.1_8483	288	0.463542	A	T
LXGH01009328.1	51458	LXGH01009328.1_51458	288	0.0972222	A	T
LXGH01010702.1	177278	LXGH01010702.1_177278	288	0.302083	A	T
LXGH01016733.1	1228	LXGH01016733.1_1228	288	0.15625	A	T
LXGH01019490.1	35061	LXGH01019490.1_35061	288	0.354167	A	T
LXGH01026998.1	13481	LXGH01026998.1_13481	288	0.296875	A	T
LXGH01026998.1	25679	LXGH01026998.1_25679	288	0.293403	A	T
LXGH01030021.1	924	LXGH01030021.1_924	288	0.243056	A	T
LXGH01030380.1	15006	LXGH01030380.1_15006	288	0.0972222	A	T
LXGH01032269.1	82825	LXGH01032269.1_82825	288	0.0503472	A	T
LXGH01033309.1	4802	LXGH01033309.1_4802	288	0.0538194	A	T
LXGH01050765.1	43455	LXGH01050765.1_43455	288	0.0746528	A	T
LXGH01051881.1	9667	LXGH01051881.1_9667	288	0.0885417	A	T
LXGH01053986.1	19184	LXGH01053986.1_19184	288	0.338542	A	T
LXGH01057053.1	19271	LXGH01057053.1_19271	288	0.201389	A	T
LXGH01057121.1	443	LXGH01057121.1_443	288	0.0868056	A	T
LXGH01058978.1	1140	LXGH01058978.1_1140	288	0.168403	A	T
LXGH01061054.1	39961	LXGH01061054.1_39961	288	0.118056	A	T
LXGH01063075.1	17991	LXGH01063075.1_17991	288	0.0746528	A	T
LXGH01064343.1	18667	LXGH01064343.1_18667	288	0.0503472	A	T
LXGH01066456.1	19386	LXGH01066456.1_19386	288	0.102431	A	T
LXGH01066675.1	150237	LXGH01066675.1_150237	288	0.138889	A	T
LXGH01067442.1	38354	LXGH01067442.1_38354	288	0.173611	A	T
LXGH01069555.1	14265	LXGH01069555.1_14265	288	0.227431	A	T
LXGH01072635.1	2317	LXGH01072635.1_2317	288	0.118056	A	T
LXGH01072635.1	24417	LXGH01072635.1_24417	288	0.118056	A	T
LXGH01073230.1	2819	LXGH01073230.1_2819	288	0.0659722	A	T
LXGH01073737.1	12963	LXGH01073737.1_12963	288	0.0503472	A	T
LXGH01076904.1	10539	LXGH01076904.1_10539	288	0.0607639	A	T
LXGH01079492.1	39349	LXGH01079492.1_39349	288	0.0503472	A	T
LXGH01080950.1	29808	LXGH01080950.1_29808	288	0.0677083	A	T
LXGH01081001.1	33336	LXGH01081001.1_33336	288	0.361111	A	T
LXGH01081334.1	1769	LXGH01081334.1_1769	288	0.493056	A	T
LXGH01081619.1	64551	LXGH01081619.1_64551	288	0.234375	A	T
LXGH01082072.1	26998	LXGH01082072.1_26998	288	0.159722	A	T
LXGH01084243.1	8769	LXGH01084243.1_8769	288	0.380208	A	T
LXGH01084671.1	14187	LXGH01084671.1_14187	288	0.21875	A	T
LXGH01085085.1	29127	LXGH01085085.1_29127	288	0.201389	A	T
LXGH01085546.1	29811	LXGH01085546.1_29811	288	0.338542	A	T
LXGH01088033.1	44885	LXGH01088033.1_44885	288	0.0833333	A	T
LXGH01105301.1	12301	LXGH01105301.1_12301	288	0.210069	A	T
LXGH01109140.1	936	LXGH01109140.1_936	288	0.104167	A	T
LXGH01112181.1	6717	LXGH01112181.1_6717	288	0.0625	A	T
LXGH01115370.1	18544	LXGH01115370.1_18544	288	0.366319	A	T
LXGH01116846.1	109	LXGH01116846.1_109	288	0.0868056	A	T
LXGH01124005.1	3600	LXGH01124005.1_3600	288	0.157986	A	T
LXGH01124190.1	21340	LXGH01124190.1_21340	288	0.0746528	A	T
LXGH01128428.1	27058	LXGH01128428.1_27058	288	0.197917	A	T
LXGH01129231.1	3093	LXGH01129231.1_3093	288	0.303819	A	T
LXGH01129587.1	2536	LXGH01129587.1_2536	288	0.0833333	A	T
LXGH01131542.1	283	LXGH01131542.1_283	288	0.0989583	A	T
LXGH01136452.1	139314	LXGH01136452.1_139314	288	0.105903	A	T
LXGH01136746.1	1364	LXGH01136746.1_1364	288	0.0538194	A	T
LXGH01141446.1	37824	LXGH01141446.1_37824	288	0.114583	A	T
LXGH01145807.1	329	LXGH01145807.1_329	288	0.0520833	A	T
LXGH01146894.1	3812	LXGH01146894.1_3812	288	0.451389	A	T
LXGH01147533.1	20240	LXGH01147533.1_20240	288	0.100694	A	T
LXGH01148989.1	668	LXGH01148989.1_668	288	0.385417	A	T
LXGH01149215.1	7267	LXGH01149215.1_7267	288	0.180556	A	T
LXGH01150989.1	9319	LXGH01150989.1_9319	288	0.175347	A	T
LXGH01151330.1	2001	LXGH01151330.1_2001	288	0.125	A	T
LXGH01152941.1	34982	LXGH01152941.1_34982	288	0.121528	A	T
LXGH01153367.1	7538	LXGH01153367.1_7538	288	0.0503472	A	T
LXGH01153367.1	7703	LXGH01153367.1_7703	288	0.0503472	A	T
LXGH01154936.1	12884	LXGH01154936.1_12884	288	0.078125	A	T
LXGH01162459.1	29248	LXGH01162459.1_29248	288	0.0659722	A	T
LXGH01162805.1	14851	LXGH01162805.1_14851	288	0.131944	A	T
LXGH01167995.1	22191	LXGH01167995.1_22191	288	0.178819	A	T
LXGH01175967.1	461	LXGH01175967.1_461	288	0.102431	A	T
LXGH01176577.1	5090	LXGH01176577.1_5090	288	0.102431	A	T
LXGH01176577.1	5202	LXGH01176577.1_5202	288	0.102431	A	T
LXGH01179251.1	2251	LXGH01179251.1_2251	288	0.0503472	A	T
LXGH01179428.1	72175	LXGH01179428.1_72175	288	0.0642361	A	T
LXGH01181727.1	1862	LXGH01181727.1_1862	288	0.0694444	A	T
LXGH01181836.1	5555	LXGH01181836.1_5555	288	0.128472	A	T
LXGH01182162.1	491	LXGH01182162.1_491	288	0.0711806	A	T
LXGH01184564.1	2669	LXGH01184564.1_2669	288	0.456597	A	T
LXGH01187351.1	75702	LXGH01187351.1_75702	288	0.355903	A	T
LXGH01192375.1	242529	LXGH01192375.1_242529	288	0.262153	A	T
LXGH01195808.1	10181	LXGH01195808.1_10181	288	0.213542	A	T
LXGH01199595.1	55314	LXGH01199595.1_55314	288	0.255208	A	T
LXGH01202484.1	26747	LXGH01202484.1_26747	288	0.421875	A	T
LXGH01203362.1	265804	LXGH01203362.1_265804	288	0.190972	A	T
LXGH01206524.1	13709	LXGH01206524.1_13709	288	0.211806	A	T
LXGH01207142.1	17922	LXGH01207142.1_17922	288	0.0954861	A	T
LXGH01207277.1	77630	LXGH01207277.1_77630	288	0.248264	A	T
LXGH01212138.1	376	LXGH01212138.1_376	288	0.128472	A	T
LXGH01214171.1	21406	LXGH01214171.1_21406	288	0.163194	A	T
LXGH01220166.1	29236	LXGH01220166.1_29236	288	0.118056	A	T
LXGH01220631.1	11452	LXGH01220631.1_11452	288	0.133681	A	T
LXGH01221518.1	64	LXGH01221518.1_64	288	0.1875	A	T
LXGH01223537.1	48908	LXGH01223537.1_48908	288	0.0520833	A	T
LXGH01225841.1	27402	LXGH01225841.1_27402	288	0.0902778	A	T
LXGH01230117.1	2965	LXGH01230117.1_2965	288	0.0798611	A	T
LXGH01232011.1	4225	LXGH01232011.1_4225	288	0.498264	A	T
LXGH01233973.1	47816	LXGH01233973.1_47816	288	0.118056	A	T
LXGH01234485.1	117218	LXGH01234485.1_117218	288	0.112847	A	T
LXGH01234877.1	20079	LXGH01234877.1_20079	288	0.0572917	A	T
LXGH01237218.1	20469	LXGH01237218.1_20469	288	0.0659722	A	T
LXGH01241256.1	17170	LXGH01241256.1_17170	288	0.125	A	T
LXGH01241549.1	12355	LXGH01241549.1_12355	288	0.121528	A	T
LXGH01243163.1	6503	LXGH01243163.1_6503	288	0.303819	A	T
LXGH01244184.1	40324	LXGH01244184.1_40324	288	0.0763889	A	T
LXGH01248757.1	751	LXGH01248757.1_751	288	0.0729167	A	T
LXGH01248846.1	49167	LXGH01248846.1_49167	288	0.0520833	A	T
LXGH01250840.1	3354	LXGH01250840.1_3354	288	0.126736	A	T
LXGH01251864.1	29221	LXGH01251864.1_29221	288	0.0642361	A	T
LXGH01257095.1	17241	LXGH01257095.1_17241	288	0.100694	A	T
LXGH01261131.1	42489	LXGH01261131.1_42489	288	0.171875	A	T
LXGH01268691.1	67147	LXGH01268691.1_67147	288	0.1875	A	T
LXGH01270325.1	15892	LXGH01270325.1_15892	288	0.0798611	A	T
LXGH01270924.1	22061	LXGH01270924.1_22061	288	0.192708	A	T
LXGH01275340.1	483	LXGH01275340.1_483	288	0.180556	A	T
LXGH01279093.1	79611	LXGH01279093.1_79611	288	0.0503472	A	T
LXGH01280986.1	83892	LXGH01280986.1_83892	288	0.171875	A	T
LXGH01283488.1	171422	LXGH01283488.1_171422	288	0.225694	A	T
LXGH01286026.1	104269	LXGH01286026.1_104269	288	0.0590278	A	T
LXGH01289641.1	131466	LXGH01289641.1_131466	288	0.15625	A	T
LXGH01294112.1	607	LXGH01294112.1_607	288	0.401042	A	T
LXGH01294414.1	76539	LXGH01294414.1_76539	288	0.142361	A	T
LXGH01295472.1	2936	LXGH01295472.1_2936	288	0.0989583	A	T
LXGH01299866.1	2707	LXGH01299866.1_2707	288	0.159722	A	T
LXGH01301004.1	630	LXGH01301004.1_630	288	0.402778	A	T
LXGH01306203.1	12987	LXGH01306203.1_12987	288	0.157986	A	T
LXGH01313448.1	3538	LXGH01313448.1_3538	288	0.230903	A	T
LXGH01318345.1	14207	LXGH01318345.1_14207	288	0.123264	A	T
LXGH01318807.1	14205	LXGH01318807.1_14205	288	0.498264	A	T
LXGH01320250.1	4278	LXGH01320250.1_4278	288	0.102431	A	T
LXGH01321295.1	25218	LXGH01321295.1_25218	288	0.317708	A	T
LXGH01321532.1	12777	LXGH01321532.1_12777	288	0.480903	A	T
LXGH01321688.1	8523	LXGH01321688.1_8523	288	0.0520833	A	T
LXGH01323818.1	14046	LXGH01323818.1_14046	288	0.0590278	A	T
LXGH01328861.1	29686	LXGH01328861.1_29686	288	0.274306	A	T
LXGH01335213.1	5597	LXGH01335213.1_5597	288	0.111111	A	T
LXGH01339436.1	6941	LXGH01339436.1_6941	288	0.493056	A	T
LXGH01340113.1	18883	LXGH01340113.1_18883	288	0.486111	A	T
LXGH01351303.1	15130	LXGH01351303.1_15130	288	0.335069	A	T
LXGH01359895.1	20245	LXGH01359895.1_20245	288	0.102431	A	T
LXGH01360120.1	11965	LXGH01360120.1_11965	288	0.0572917	A	T
LXGH01361218.1	5475	LXGH01361218.1_5475	288	0.274306	A	T
LXGH01361509.1	9827	LXGH01361509.1_9827	288	0.0711806	A	T
LXGH01362818.1	44584	LXGH01362818.1_44584	288	0.135417	A	T
LXGH01363111.1	16496	LXGH01363111.1_16496	288	0.100694	A	T
LXGH01363111.1	20487	LXGH01363111.1_20487	288	0.102431	A	T
LXGH01363919.1	39027	LXGH01363919.1_39027	288	0.267361	A	T
LXGH01365049.1	94959	LXGH01365049.1_94959	288	0.375	A	T
LXGH01366185.1	3262	LXGH01366185.1_3262	288	0.130208	A	T
LXGH01368096.1	834	LXGH01368096.1_834	288	0.0503472	A	T
LXGH01378003.1	75035	LXGH01378003.1_75035	288	0.0555556	A	T
LXGH01381748.1	1786	LXGH01381748.1_1786	288	0.131944	A	T
LXGH01383084.1	22463	LXGH01383084.1_22463	288	0.0972222	A	T
LXGH01383411.1	1661	LXGH01383411.1_1661	288	0.102431	A	T
LXGH01383411.1	15700	LXGH01383411.1_15700	288	0.338542	A	T
LXGH01384963.1	109780	LXGH01384963.1_109780	288	0.211806	A	T
LXGH01386857.1	873	LXGH01386857.1_873	288	0.180556	A	T
LXGH01387599.1	924	LXGH01387599.1_924	288	0.244792	A	T
LXGH01389093.1	72774	LXGH01389093.1_72774	288	0.145833	A	T
LXGH01396213.1	1779	LXGH01396213.1_1779	288	0.0902778	A	T
LXGH01396353.1	9272	LXGH01396353.1_9272	288	0.342014	A	T
LXGH01402285.1	11390	LXGH01402285.1_11390	288	0.286458	A	T
LXGH01405893.1	20827	LXGH01405893.1_20827	288	0.4375	A	T
LXGH01408166.1	11009	LXGH01408166.1_11009	288	0.434028	A	T
LXGH01411923.1	18250	LXGH01411923.1_18250	288	0.0572917	A	T
LXGH01414872.1	45623	LXGH01414872.1_45623	288	0.154514	A	T
LXGH01417821.1	15627	LXGH01417821.1_15627	288	0.0920139	A	T
LXGH01418902.1	181771	LXGH01418902.1_181771	288	0.0868056	A	T
LXGH01418902.1	222254	LXGH01418902.1_222254	288	0.0868056	A	T
LXGH01422560.1	44904	LXGH01422560.1_44904	288	0.118056	A	T
LXGH01427504.1	31239	LXGH01427504.1_31239	288	0.196181	A	T
LXGH01430513.1	11313	LXGH01430513.1_11313	288	0.109375	A	T
LXGH01430747.1	103759	LXGH01430747.1_103759	288	0.078125	A	T
LXGH01432235.1	14333	LXGH01432235.1_14333	288	0.328125	A	T
LXGH01432919.1	34548	LXGH01432919.1_34548	288	0.145833	A	T
LXGH01440870.1	27597	LXGH01440870.1_27597	288	0.0763889	A	T
LXGH01440870.1	27686	LXGH01440870.1_27686	288	0.0763889	A	T
LXGH01441442.1	37354	LXGH01441442.1_37354	288	0.123264	A	T
LXGH01447669.1	32884	LXGH01447669.1_32884	288	0.326389	A	T
LXGH01448248.1	26452	LXGH01448248.1_26452	288	0.428819	A	T
LXGH01454989.1	41963	LXGH01454989.1_41963	288	0.0989583	A	T
LXGH01456502.1	768	LXGH01456502.1_768	288	0.237847	A	T
LXGH01459125.1	3405	LXGH01459125.1_3405	288	0.215278	A	T
LXGH01460691.1	7323	LXGH01460691.1_7323	288	0.394097	A	T
LXGH01462226.1	177	LXGH01462226.1_177	288	0.467014	A	T
LXGH01478357.1	1264	LXGH01478357.1_1264	288	0.102431	A	T
LXGH01485375.1	23777	LXGH01485375.1_23777	288	0.0694444	A	T
LXGH01488107.1	5568	LXGH01488107.1_5568	288	0.180556	A	T
LXGH01489535.1	17026	LXGH01489535.1_17026	288	0.178819	A	T
LXGH01489758.1	15494	LXGH01489758.1_15494	288	0.107639	A	T
LXGH01490995.1	163	LXGH01490995.1_163	288	0.491319	A	T
LXGH01494461.1	268	LXGH01494461.1_268	288	0.163194	A	T
LXGH01495151.1	1284	LXGH01495151.1_1284	288	0.425347	A	T
LXGH01502715.1	27137	LXGH01502715.1_27137	288	0.0798611	A	T
LXGH01507458.1	102517	LXGH01507458.1_102517	288	0.201389	A	T
LXGH01508736.1	5427	LXGH01508736.1_5427	288	0.184028	A	T
LXGH01509891.1	93013	LXGH01509891.1_93013	288	0.0815972	A	T
LXGH01513357.1	22322	LXGH01513357.1_22322	288	0.473958	A	T
LXGH01515378.1	966	LXGH01515378.1_966	288	0.274306	A	T
LXGH01006646.1	8278	LXGH01006646.1_8278	288	0.180556	C	A
LXGH01007509.1	14491	LXGH01007509.1_14491	288	0.348958	C	A
LXGH01007690.1	3946	LXGH01007690.1_3946	288	0.246528	C	A
LXGH01008770.1	5112	LXGH01008770.1_5112	288	0.388889	C	A
LXGH01010017.1	2173	LXGH01010017.1_2173	288	0.112847	C	A
LXGH01012777.1	22841	LXGH01012777.1_22841	288	0.493056	C	A
LXGH01014227.1	116	LXGH01014227.1_116	288	0.498264	C	A
LXGH01014672.1	22449	LXGH01014672.1_22449	288	0.180556	C	A
LXGH01015166.1	96538	LXGH01015166.1_96538	288	0.0694444	C	A
LXGH01017676.1	2334	LXGH01017676.1_2334	288	0.274306	C	A
LXGH01018070.1	3568	LXGH01018070.1_3568	288	0.282986	C	A
LXGH01018138.1	33375	LXGH01018138.1_33375	288	0.272569	C	A
LXGH01018940.1	4514	LXGH01018940.1_4514	288	0.102431	C	A
LXGH01022340.1	72631	LXGH01022340.1_72631	288	0.131944	C	A
LXGH01028162.1	853	LXGH01028162.1_853	288	0.5	C	A
LXGH01028228.1	5038	LXGH01028228.1_5038	288	0.180556	C	A
LXGH01030380.1	21687	LXGH01030380.1_21687	288	0.0989583	C	A
LXGH01031033.1	3904	LXGH01031033.1_3904	288	0.267361	C	A
LXGH01033163.1	10087	LXGH01033163.1_10087	288	0.112847	C	A
LXGH01035019.1	72	LXGH01035019.1_72	288	0.170139	C	A
LXGH01035204.1	73896	LXGH01035204.1_73896	288	0.494792	C	A
LXGH01044936.1	104	LXGH01044936.1_104	288	0.498264	C	A
LXGH01045827.1	27552	LXGH01045827.1_27552	288	0.159722	C	A
LXGH01049150.1	13333	LXGH01049150.1_13333	288	0.144097	C	A
LXGH01049680.1	6479	LXGH01049680.1_6479	288	0.253472	C	A
LXGH01051517.1	49821	LXGH01051517.1_49821	288	0.470486	C	A
LXGH01054624.1	39865	LXGH01054624.1_39865	288	0.225694	C	A
LXGH01056308.1	87069	LXGH01056308.1_87069	288	0.123264	C	A
LXGH01056576.1	13688	LXGH01056576.1_13688	288	0.402778	C	A
LXGH01057121.1	4512	LXGH01057121.1_4512	288	0.0868056	C	A
LXGH01059779.1	1185	LXGH01059779.1_1185	288	0.185764	C	A
LXGH01067442.1	38324	LXGH01067442.1_38324	288	0.173611	C	A
LXGH01069485.1	5631	LXGH01069485.1_5631	288	0.0920139	C	A
LXGH01071723.1	102130	LXGH01071723.1_102130	288	0.21875	C	A
LXGH01075268.1	24652	LXGH01075268.1_24652	288	0.276042	C	A
LXGH01075534.1	48980	LXGH01075534.1_48980	288	0.131944	C	A
LXGH01088356.1	62631	LXGH01088356.1_62631	288	0.15625	C	A
LXGH01093367.1	53772	LXGH01093367.1_53772	288	0.28125	C	A
LXGH01097518.1	11085	LXGH01097518.1_11085	288	0.0833333	C	A
LXGH01097920.1	12180	LXGH01097920.1_12180	288	0.0659722	C	A
LXGH01099294.1	7672	LXGH01099294.1_7672	288	0.184028	C	A
LXGH01101430.1	77191	LXGH01101430.1_77191	288	0.0503472	C	A
LXGH01104610.1	117793	LXGH01104610.1_117793	288	0.0902778	C	A
LXGH01105971.1	149756	LXGH01105971.1_149756	288	0.215278	C	A
LXGH01106348.1	12712	LXGH01106348.1_12712	288	0.0677083	C	A
LXGH01110937.1	869	LXGH01110937.1_869	288	0.491319	C	A
LXGH01113523.1	55419	LXGH01113523.1_55419	288	0.190972	C	A
LXGH01114268.1	2305	LXGH01114268.1_2305	288	0.335069	C	A
LXGH01116898.1	38434	LXGH01116898.1_38434	288	0.189236	C	A
LXGH01117820.1	13502	LXGH01117820.1_13502	288	0.0555556	C	A
LXGH01120187.1	80404	LXGH01120187.1_80404	288	0.0989583	C	A
LXGH01120364.1	118468	LXGH01120364.1_118468	288	0.0572917	C	A
LXGH01123895.1	23756	LXGH01123895.1_23756	288	0.364583	C	A
LXGH01123985.1	6288	LXGH01123985.1_6288	288	0.180556	C	A
LXGH01127837.1	7376	LXGH01127837.1_7376	288	0.151042	C	A
LXGH01128701.1	45773	LXGH01128701.1_45773	288	0.270833	C	A
LXGH01129231.1	3009	LXGH01129231.1_3009	288	0.338542	C	A
LXGH01133020.1	532	LXGH01133020.1_532	288	0.166667	C	A
LXGH01134356.1	23958	LXGH01134356.1_23958	288	0.0954861	C	A
LXGH01136744.1	18933	LXGH01136744.1_18933	288	0.251736	C	A
LXGH01136746.1	1385	LXGH01136746.1_1385	288	0.0538194	C	A
LXGH01139662.1	14022	LXGH01139662.1_14022	288	0.0607639	C	A
LXGH01141308.1	18902	LXGH01141308.1_18902	288	0.180556	C	A
LXGH01141752.1	17542	LXGH01141752.1_17542	288	0.0902778	C	A
LXGH01145223.1	23296	LXGH01145223.1_23296	288	0.152778	C	A
LXGH01146113.1	8	LXGH01146113.1_8	288	0.0607639	C	A
LXGH01146935.1	55827	LXGH01146935.1_55827	288	0.112847	C	A
LXGH01149215.1	7208	LXGH01149215.1_7208	288	0.180556	C	A
LXGH01149920.1	12689	LXGH01149920.1_12689	288	0.472222	C	A
LXGH01155252.1	24982	LXGH01155252.1_24982	288	0.0902778	C	A
LXGH01157040.1	29712	LXGH01157040.1_29712	288	0.0572917	C	A
LXGH01159751.1	8860	LXGH01159751.1_8860	288	0.451389	C	A
LXGH01160750.1	19344	LXGH01160750.1_19344	288	0.222222	C	A
LXGH01160895.1	87746	LXGH01160895.1_87746	288	0.0659722	C	A
LXGH01160895.1	100627	LXGH01160895.1_100627	288	0.0659722	C	A
LXGH01170938.1	9268	LXGH01170938.1_9268	288	0.180556	C	A
LXGH01174315.1	124983	LXGH01174315.1_124983	288	0.0920139	C	A
LXGH01175752.1	4903	LXGH01175752.1_4903	288	0.232639	C	A
LXGH01177544.1	5947	LXGH01177544.1_5947	288	0.102431	C	A
LXGH01180267.1	201	LXGH01180267.1_201	288	0.0833333	C	A
LXGH01182602.1	578	LXGH01182602.1_578	288	0.336806	C	A
LXGH01184564.1	2686	LXGH01184564.1_2686	288	0.456597	C	A
LXGH01189473.1	37950	LXGH01189473.1_37950	288	0.0868056	C	A
LXGH01191335.1	2980	LXGH01191335.1_2980	288	0.0711806	C	A
LXGH01193090.1	109015	LXGH01193090.1_109015	288	0.142361	C	A
LXGH01193090.1	122485	LXGH01193090.1_122485	288	0.378472	C	A
LXGH01194659.1	18502	LXGH01194659.1_18502	288	0.388889	C	A
LXGH01194702.1	22748	LXGH01194702.1_22748	288	0.0763889	C	A
LXGH01194932.1	18313	LXGH01194932.1_18313	288	0.0590278	C	A
LXGH01196507.1	24674	LXGH01196507.1_24674	288	0.225694	C	A
LXGH01197515.1	71168	LXGH01197515.1_71168	288	0.197917	C	A
LXGH01197877.1	2191	LXGH01197877.1_2191	288	0.0763889	C	A
LXGH01198636.1	49313	LXGH01198636.1_49313	288	0.114583	C	A
LXGH01202080.1	5868	LXGH01202080.1_5868	288	0.0798611	C	A
LXGH01202484.1	26730	LXGH01202484.1_26730	288	0.104167	C	A
LXGH01203370.1	40062	LXGH01203370.1_40062	288	0.133681	C	A
LXGH01207277.1	47010	LXGH01207277.1_47010	288	0.142361	C	A
LXGH01209079.1	9030	LXGH01209079.1_9030	288	0.131944	C	A
LXGH01214649.1	885	LXGH01214649.1_885	288	0.0694444	C	A
LXGH01218207.1	8261	LXGH01218207.1_8261	288	0.472222	C	A
LXGH01221329.1	107593	LXGH01221329.1_107593	288	0.133681	C	A
LXGH01222759.1	14315	LXGH01222759.1_14315	288	0.359375	C	A
LXGH01225841.1	21092	LXGH01225841.1_21092	288	0.0902778	C	A
LXGH01234268.1	2443	LXGH01234268.1_2443	288	0.180556	C	A
LXGH01237218.1	14804	LXGH01237218.1_14804	288	0.0659722	C	A
LXGH01238550.1	191	LXGH01238550.1_191	288	0.175347	C	A
LXGH01240702.1	6170	LXGH01240702.1_6170	288	0.1875	C	A
LXGH01240979.1	76137	LXGH01240979.1_76137	288	0.0659722	C	A
LXGH01243795.1	841	LXGH01243795.1_841	288	0.112847	C	A
LXGH01245379.1	29296	LXGH01245379.1_29296	288	0.078125	C	A
LXGH01246409.1	8627	LXGH01246409.1_8627	288	0.366319	C	A
LXGH01250876.1	6952	LXGH01250876.1_6952	288	0.329861	C	A
LXGH01251397.1	1352	LXGH01251397.1_1352	288	0.303819	C	A
LXGH01256812.1	47115	LXGH01256812.1_47115	288	0.0989583	C	A
LXGH01258601.1	10597	LXGH01258601.1_10597	288	0.118056	C	A
LXGH01262737.1	13379	LXGH01262737.1_13379	288	0.277778	C	A
LXGH01269665.1	100956	LXGH01269665.1_100956	288	0.145833	C	A
LXGH01271552.1	8461	LXGH01271552.1_8461	288	0.0920139	C	A
LXGH01276973.1	27162	LXGH01276973.1_27162	288	0.338542	C	A
LXGH01283488.1	64282	LXGH01283488.1_64282	288	0.223958	C	A
LXGH01288770.1	9884	LXGH01288770.1_9884	288	0.102431	C	A
LXGH01290519.1	35536	LXGH01290519.1_35536	288	0.336806	C	A
LXGH01291073.1	88939	LXGH01291073.1_88939	288	0.0503472	C	A
LXGH01291923.1	31898	LXGH01291923.1_31898	288	0.295139	C	A
LXGH01292110.1	32098	LXGH01292110.1_32098	288	0.0625	C	A
LXGH01294112.1	581	LXGH01294112.1_581	288	0.401042	C	A
LXGH01299770.1	105717	LXGH01299770.1_105717	288	0.204861	C	A
LXGH01304612.1	12734	LXGH01304612.1_12734	288	0.494792	C	A
LXGH01304612.1	12741	LXGH01304612.1_12741	288	0.494792	C	A
LXGH01306967.1	24864	LXGH01306967.1_24864	288	0.137153	C	A
LXGH01307397.1	1257	LXGH01307397.1_1257	288	0.258681	C	A
LXGH01308236.1	23451	LXGH01308236.1_23451	288	0.0729167	C	A
LXGH01309221.1	4281	LXGH01309221.1_4281	288	0.142361	C	A
LXGH01310243.1	18230	LXGH01310243.1_18230	288	0.168403	C	A
LXGH01310906.1	1737	LXGH01310906.1_1737	288	0.0868056	C	A
LXGH01319478.1	8757	LXGH01319478.1_8757	288	0.0954861	C	A
LXGH01321599.1	21555	LXGH01321599.1_21555	288	0.0868056	C	A
LXGH01323818.1	14171	LXGH01323818.1_14171	288	0.0989583	C	A
LXGH01323878.1	22665	LXGH01323878.1_22665	288	0.142361	C	A
LXGH01325581.1	7495	LXGH01325581.1_7495	288	0.328125	C	A
LXGH01327295.1	132327	LXGH01327295.1_132327	288	0.131944	C	A
LXGH01332368.1	1294	LXGH01332368.1_1294	288	0.130208	C	A
LXGH01338987.1	6006	LXGH01338987.1_6006	288	0.234375	C	A
LXGH01342561.1	39408	LXGH01342561.1_39408	288	0.402778	C	A
LXGH01343664.1	5661	LXGH01343664.1_5661	288	0.494792	C	A
LXGH01349105.1	251	LXGH01349105.1_251	288	0.131944	C	A
LXGH01349992.1	28335	LXGH01349992.1_28335	288	0.411458	C	A
LXGH01350470.1	79270	LXGH01350470.1_79270	288	0.378472	C	A
LXGH01351303.1	15030	LXGH01351303.1_15030	288	0.335069	C	A
LXGH01356075.1	31040	LXGH01356075.1_31040	288	0.270833	C	A
LXGH01360231.1	47114	LXGH01360231.1_47114	288	0.5	C	A
LXGH01360479.1	127789	LXGH01360479.1_127789	288	0.208333	C	A
LXGH01362538.1	14440	LXGH01362538.1_14440	288	0.475694	C	A
LXGH01364343.1	131919	LXGH01364343.1_131919	288	0.203125	C	A
LXGH01375257.1	1432	LXGH01375257.1_1432	288	0.274306	C	A
LXGH01376015.1	119225	LXGH01376015.1_119225	288	0.142361	C	A
LXGH01378110.1	2507	LXGH01378110.1_2507	288	0.243056	C	A
LXGH01381381.1	54393	LXGH01381381.1_54393	288	0.133681	C	A
LXGH01381381.1	54412	LXGH01381381.1_54412	288	0.133681	C	A
LXGH01381381.1	83068	LXGH01381381.1_83068	288	0.140625	C	A
LXGH01383411.1	17682	LXGH01383411.1_17682	288	0.237847	C	A
LXGH01386843.1	22449	LXGH01386843.1_22449	288	0.342014	C	A
LXGH01387152.1	16058	LXGH01387152.1_16058	288	0.180556	C	A
LXGH01388441.1	51554	LXGH01388441.1_51554	288	0.0642361	C	A
LXGH01391314.1	32235	LXGH01391314.1_32235	288	0.0520833	C	A
LXGH01396920.1	5782	LXGH01396920.1_5782	288	0.496528	C	A
LXGH01398736.1	10970	LXGH01398736.1_10970	288	0.345486	C	A
LXGH01400120.1	26949	LXGH01400120.1_26949	288	0.260417	C	A
LXGH01401200.1	56724	LXGH01401200.1_56724	288	0.0729167	C	A
LXGH01403007.1	2276	LXGH01403007.1_2276	288	0.126736	C	A
LXGH01411923.1	10849	LXGH01411923.1_10849	288	0.0572917	C	A
LXGH01420251.1	7290	LXGH01420251.1_7290	288	0.152778	C	A
LXGH01420987.1	5537	LXGH01420987.1_5537	288	0.190972	C	A
LXGH01422427.1	9271	LXGH01422427.1_9271	288	0.128472	C	A
LXGH01422564.1	7745	LXGH01422564.1_7745	288	0.0746528	C	A
LXGH01427064.1	37179	LXGH01427064.1_37179	288	0.244792	C	A
LXGH01428951.1	54237	LXGH01428951.1_54237	288	0.272569	C	A
LXGH01430840.1	53358	LXGH01430840.1_53358	288	0.180556	C	A
LXGH01431787.1	307	LXGH01431787.1_307	288	0.498264	C	A
LXGH01447007.1	69277	LXGH01447007.1_69277	288	0.0815972	C	A
LXGH01447007.1	69295	LXGH01447007.1_69295	288	0.0815972	C	A
LXGH01448275.1	74659	LXGH01448275.1_74659	288	0.376736	C	A
LXGH01451034.1	65969	LXGH01451034.1_65969	288	0.0694444	C	A
LXGH01454014.1	35213	LXGH01454014.1_35213	288	0.0746528	C	A
LXGH01454989.1	41897	LXGH01454989.1_41897	288	0.0989583	C	A
LXGH01458266.1	11952	LXGH01458266.1_11952	288	0.265625	C	A
LXGH01459003.1	115	LXGH01459003.1_115	288	0.0954861	C	A
LXGH01459093.1	7438	LXGH01459093.1_7438	288	0.152778	C	A
LXGH01465290.1	39	LXGH01465290.1_39	288	0.404514	C	A
LXGH01465600.1	42038	LXGH01465600.1_42038	288	0.0659722	C	A
LXGH01465600.1	92463	LXGH01465600.1_92463	288	0.0538194	C	A
LXGH01467029.1	58334	LXGH01467029.1_58334	288	0.154514	C	A
LXGH01468309.1	95445	LXGH01468309.1_95445	288	0.0694444	C	A
LXGH01471673.1	53024	LXGH01471673.1_53024	288	0.0607639	C	A
LXGH01474350.1	26077	LXGH01474350.1_26077	288	0.128472	C	A
LXGH01482677.1	24320	LXGH01482677.1_24320	288	0.496528	C	A
LXGH01488144.1	118255	LXGH01488144.1_118255	288	0.0520833	C	A
LXGH01491542.1	4521	LXGH01491542.1_4521	288	0.138889	C	A
LXGH01491665.1	72462	LXGH01491665.1_72462	288	0.102431	C	A
LXGH01493853.1	3776	LXGH01493853.1_3776	288	0.460069	C	A
LXGH01497079.1	119044	LXGH01497079.1_119044	288	0.0868056	C	A
LXGH01498594.1	49762	LXGH01498594.1_49762	288	0.0659722	C	A
LXGH01498620.1	4620	LXGH01498620.1_4620	288	0.112847	C	A
LXGH01499270.1	12828	LXGH01499270.1_12828	288	0.194444	C	A
LXGH01501116.1	20303	LXGH01501116.1_20303	288	0.125	C	A
LXGH01503804.1	52194	LXGH01503804.1_52194	288	0.104167	C	A
LXGH01506057.1	43073	LXGH01506057.1_43073	288	0.161458	C	A
LXGH01507172.1	36572	LXGH01507172.1_36572	288	0.342014	C	A
LXGH01508358.1	78680	LXGH01508358.1_78680	288	0.137153	C	A
LXGH01509833.1	359	LXGH01509833.1_359	288	0.164931	C	A
LXGH01512635.1	786	LXGH01512635.1_786	288	0.0538194	C	A
LXGH01513357.1	22314	LXGH01513357.1_22314	288	0.473958	C	A
LXGH01513577.1	2028	LXGH01513577.1_2028	288	0.394097	C	A
LXGH01517047.1	4583	LXGH01517047.1_4583	288	0.0850694	C	A
LXGH01519710.1	60268	LXGH01519710.1_60268	288	0.102431	C	A
LXGH01520281.1	3954	LXGH01520281.1_3954	288	0.15625	C	A
LXGH01521071.1	1256	LXGH01521071.1_1256	288	0.144097	C	A
LXGH01521523.1	1534	LXGH01521523.1_1534	288	0.128472	C	A
LXGH01522635.1	24029	LXGH01522635.1_24029	288	0.0625	C	A
LXGH01003388.1	7475	LXGH01003388.1_7475	288	0.0746528	C	G
LXGH01005066.1	6739	LXGH01005066.1_6739	288	0.100694	C	G
LXGH01007367.1	21289	LXGH01007367.1_21289	288	0.135417	C	G
LXGH01007648.1	1236	LXGH01007648.1_1236	288	0.473958	C	G
LXGH01015166.1	78018	LXGH01015166.1_78018	288	0.0694444	C	G
LXGH01016733.1	64449	LXGH01016733.1_64449	288	0.163194	C	G
LXGH01016824.1	27473	LXGH01016824.1_27473	288	0.34375	C	G
LXGH01021123.1	37946	LXGH01021123.1_37946	288	0.0763889	C	G
LXGH01031575.1	96	LXGH01031575.1_96	288	0.482639	C	G
LXGH01033058.1	10753	LXGH01033058.1_10753	288	0.0659722	C	G
LXGH01034881.1	3911	LXGH01034881.1_3911	288	0.107639	C	G
LXGH01035155.1	12769	LXGH01035155.1_12769	288	0.121528	C	G
LXGH01036005.1	12650	LXGH01036005.1_12650	288	0.0625	C	G
LXGH01036490.1	536	LXGH01036490.1_536	288	0.487847	C	G
LXGH01036535.1	25481	LXGH01036535.1_25481	288	0.0503472	C	G
LXGH01038913.1	103067	LXGH01038913.1_103067	288	0.0625	C	G
LXGH01041908.1	80553	LXGH01041908.1_80553	288	0.144097	C	G
LXGH01043898.1	18500	LXGH01043898.1_18500	288	0.0503472	C	G
LXGH01044666.1	11237	LXGH01044666.1_11237	288	0.0659722	C	G
LXGH01044666.1	50163	LXGH01044666.1_50163	288	0.0590278	C	G
LXGH01045697.1	23932	LXGH01045697.1_23932	288	0.0989583	C	G
LXGH01049145.1	13962	LXGH01049145.1_13962	288	0.104167	C	G
LXGH01053236.1	28672	LXGH01053236.1_28672	288	0.154514	C	G
LXGH01056308.1	30494	LXGH01056308.1_30494	288	0.123264	C	G
LXGH01059779.1	52641	LXGH01059779.1_52641	288	0.0520833	C	G
LXGH01062252.1	699	LXGH01062252.1_699	288	0.307292	C	G
LXGH01062820.1	5044	LXGH01062820.1_5044	288	0.0590278	C	G
LXGH01064854.1	247	LXGH01064854.1_247	288	0.496528	C	G
LXGH01067442.1	38179	LXGH01067442.1_38179	288	0.173611	C	G
LXGH01067442.1	38190	LXGH01067442.1_38190	288	0.173611	C	G
LXGH01067442.1	38309	LXGH01067442.1_38309	288	0.173611	C	G
LXGH01068058.1	16145	LXGH01068058.1_16145	288	0.21875	C	G
LXGH01068824.1	69966	LXGH01068824.1_69966	288	0.159722	C	G
LXGH01075067.1	24534	LXGH01075067.1_24534	288	0.375	C	G
LXGH01083236.1	6175	LXGH01083236.1_6175	288	0.164931	C	G
LXGH01084497.1	105110	LXGH01084497.1_105110	288	0.453125	C	G
LXGH01085546.1	15029	LXGH01085546.1_15029	288	0.336806	C	G
LXGH01088923.1	14817	LXGH01088923.1_14817	288	0.125	C	G
LXGH01091921.1	18615	LXGH01091921.1_18615	288	0.381944	C	G
LXGH01093636.1	16926	LXGH01093636.1_16926	288	0.194444	C	G
LXGH01093824.1	69572	LXGH01093824.1_69572	288	0.0538194	C	G
LXGH01095719.1	18171	LXGH01095719.1_18171	288	0.385417	C	G
LXGH01097518.1	12083	LXGH01097518.1_12083	288	0.0868056	C	G
LXGH01098914.1	12720	LXGH01098914.1_12720	288	0.0798611	C	G
LXGH01099445.1	27908	LXGH01099445.1_27908	288	0.440972	C	G
LXGH01099554.1	31907	LXGH01099554.1_31907	288	0.161458	C	G
LXGH01101430.1	63429	LXGH01101430.1_63429	288	0.0503472	C	G
LXGH01101430.1	73114	LXGH01101430.1_73114	288	0.0503472	C	G
LXGH01102270.1	22876	LXGH01102270.1_22876	288	0.107639	C	G
LXGH01104606.1	55229	LXGH01104606.1_55229	288	0.477431	C	G
LXGH01105971.1	85262	LXGH01105971.1_85262	288	0.21875	C	G
LXGH01106354.1	12208	LXGH01106354.1_12208	288	0.100694	C	G
LXGH01107213.1	98901	LXGH01107213.1_98901	288	0.0746528	C	G
LXGH01109529.1	1579	LXGH01109529.1_1579	288	0.0920139	C	G
LXGH01112059.1	12538	LXGH01112059.1_12538	288	0.180556	C	G
LXGH01113837.1	12298	LXGH01113837.1_12298	288	0.0694444	C	G
LXGH01115375.1	3075	LXGH01115375.1_3075	288	0.180556	C	G
LXGH01117473.1	20487	LXGH01117473.1_20487	288	0.078125	C	G
LXGH01120554.1	16167	LXGH01120554.1_16167	288	0.407986	C	G
LXGH01120597.1	151425	LXGH01120597.1_151425	288	0.196181	C	G
LXGH01126457.1	40341	LXGH01126457.1_40341	288	0.128472	C	G
LXGH01132768.1	14025	LXGH01132768.1_14025	288	0.116319	C	G
LXGH01133060.1	27906	LXGH01133060.1_27906	288	0.159722	C	G
LXGH01139072.1	59121	LXGH01139072.1_59121	288	0.336806	C	G
LXGH01139225.1	77012	LXGH01139225.1_77012	288	0.142361	C	G
LXGH01139225.1	77021	LXGH01139225.1_77021	288	0.142361	C	G
LXGH01141415.1	70234	LXGH01141415.1_70234	288	0.112847	C	G
LXGH01142343.1	18726	LXGH01142343.1_18726	288	0.286458	C	G
LXGH01142708.1	17816	LXGH01142708.1_17816	288	0.078125	C	G
LXGH01145447.1	27931	LXGH01145447.1_27931	288	0.118056	C	G
LXGH01145477.1	7957	LXGH01145477.1_7957	288	0.315972	C	G
LXGH01150232.1	20433	LXGH01150232.1_20433	288	0.119792	C	G
LXGH01150794.1	24308	LXGH01150794.1_24308	288	0.282986	C	G
LXGH01152134.1	375	LXGH01152134.1_375	288	0.213542	C	G
LXGH01152326.1	4398	LXGH01152326.1_4398	288	0.180556	C	G
LXGH01154168.1	2478	LXGH01154168.1_2478	288	0.0694444	C	G
LXGH01155156.1	7605	LXGH01155156.1_7605	288	0.274306	C	G
LXGH01155403.1	15102	LXGH01155403.1_15102	288	0.0659722	C	G
LXGH01158401.1	6905	LXGH01158401.1_6905	288	0.375	C	G
LXGH01159751.1	9064	LXGH01159751.1_9064	288	0.451389	C	G
LXGH01162852.1	58630	LXGH01162852.1_58630	288	0.0659722	C	G
LXGH01165189.1	56800	LXGH01165189.1_56800	288	0.149306	C	G
LXGH01165580.1	1784	LXGH01165580.1_1784	288	0.0590278	C	G
LXGH01167842.1	18386	LXGH01167842.1_18386	288	0.217014	C	G
LXGH01170384.1	4006	LXGH01170384.1_4006	288	0.0798611	C	G
LXGH01170394.1	1331	LXGH01170394.1_1331	288	0.0850694	C	G
LXGH01173256.1	14181	LXGH01173256.1_14181	288	0.0711806	C	G
LXGH01173814.1	29789	LXGH01173814.1_29789	288	0.102431	C	G
LXGH01175967.1	384	LXGH01175967.1_384	288	0.315972	C	G
LXGH01176080.1	1898	LXGH01176080.1_1898	288	0.199653	C	G
LXGH01176080.1	1917	LXGH01176080.1_1917	288	0.199653	C	G
LXGH01176387.1	89216	LXGH01176387.1_89216	288	0.335069	C	G
LXGH01179011.1	4804	LXGH01179011.1_4804	288	0.0746528	C	G
LXGH01181253.1	7998	LXGH01181253.1_7998	288	0.137153	C	G
LXGH01181836.1	7908	LXGH01181836.1_7908	288	0.123264	C	G
LXGH01181836.1	42050	LXGH01181836.1_42050	288	0.119792	C	G
LXGH01182111.1	3306	LXGH01182111.1_3306	288	0.192708	C	G
LXGH01182602.1	602	LXGH01182602.1_602	288	0.336806	C	G
LXGH01184284.1	41162	LXGH01184284.1_41162	288	0.484375	C	G
LXGH01184729.1	33987	LXGH01184729.1_33987	288	0.0920139	C	G
LXGH01191212.1	420	LXGH01191212.1_420	288	0.130208	C	G
LXGH01194957.1	41158	LXGH01194957.1_41158	288	0.0989583	C	G
LXGH01198232.1	34395	LXGH01198232.1_34395	288	0.142361	C	G
LXGH01198636.1	27189	LXGH01198636.1_27189	288	0.111111	C	G
LXGH01202248.1	4047	LXGH01202248.1_4047	288	0.0902778	C	G
LXGH01202673.1	5860	LXGH01202673.1_5860	288	0.274306	C	G
LXGH01203362.1	198601	LXGH01203362.1_198601	288	0.411458	C	G
LXGH01203370.1	98688	LXGH01203370.1_98688	288	0.128472	C	G
LXGH01210037.1	8283	LXGH01210037.1_8283	288	0.0798611	C	G
LXGH01212237.1	127031	LXGH01212237.1_127031	288	0.149306	C	G
LXGH01214595.1	48448	LXGH01214595.1_48448	288	0.439236	C	G
LXGH01220631.1	10971	LXGH01220631.1_10971	288	0.133681	C	G
LXGH01223007.1	7060	LXGH01223007.1_7060	288	0.244792	C	G
LXGH01223740.1	14663	LXGH01223740.1_14663	288	0.211806	C	G
LXGH01224359.1	96827	LXGH01224359.1_96827	288	0.473958	C	G
LXGH01224359.1	151190	LXGH01224359.1_151190	288	0.0520833	C	G
LXGH01224594.1	53210	LXGH01224594.1_53210	288	0.15625	C	G
LXGH01225246.1	2446	LXGH01225246.1_2446	288	0.369792	C	G
LXGH01227077.1	6257	LXGH01227077.1_6257	288	0.440972	C	G
LXGH01231924.1	49378	LXGH01231924.1_49378	288	0.128472	C	G
LXGH01231924.1	49427	LXGH01231924.1_49427	288	0.472222	C	G
LXGH01232543.1	132	LXGH01232543.1_132	288	0.432292	C	G
LXGH01233039.1	9006	LXGH01233039.1_9006	288	0.442708	C	G
LXGH01234485.1	87680	LXGH01234485.1_87680	288	0.0902778	C	G
LXGH01234877.1	7640	LXGH01234877.1_7640	288	0.102431	C	G
LXGH01236445.1	91414	LXGH01236445.1_91414	288	0.0538194	C	G
LXGH01236445.1	91420	LXGH01236445.1_91420	288	0.0538194	C	G
LXGH01236772.1	2694	LXGH01236772.1_2694	288	0.487847	C	G
LXGH01237883.1	25188	LXGH01237883.1_25188	288	0.472222	C	G
LXGH01240570.1	2102	LXGH01240570.1_2102	288	0.336806	C	G
LXGH01241549.1	9412	LXGH01241549.1_9412	288	0.125	C	G
LXGH01242861.1	8518	LXGH01242861.1_8518	288	0.470486	C	G
LXGH01242998.1	28239	LXGH01242998.1_28239	288	0.105903	C	G
LXGH01245399.1	76125	LXGH01245399.1_76125	288	0.0520833	C	G
LXGH01248757.1	732	LXGH01248757.1_732	288	0.0729167	C	G
LXGH01249090.1	35235	LXGH01249090.1_35235	288	0.0607639	C	G
LXGH01249919.1	38555	LXGH01249919.1_38555	288	0.0989583	C	G
LXGH01250197.1	1096	LXGH01250197.1_1096	288	0.222222	C	G
LXGH01251654.1	77470	LXGH01251654.1_77470	288	0.0989583	C	G
LXGH01251881.1	355	LXGH01251881.1_355	288	0.0555556	C	G
LXGH01252172.1	3179	LXGH01252172.1_3179	288	0.352431	C	G
LXGH01260006.1	7135	LXGH01260006.1_7135	288	0.140625	C	G
LXGH01260006.1	7216	LXGH01260006.1_7216	288	0.140625	C	G
LXGH01261281.1	30831	LXGH01261281.1_30831	288	0.180556	C	G
LXGH01262417.1	31078	LXGH01262417.1_31078	288	0.0815972	C	G
LXGH01262607.1	2541	LXGH01262607.1_2541	288	0.180556	C	G
LXGH01262744.1	3947	LXGH01262744.1_3947	288	0.496528	C	G
LXGH01264040.1	16279	LXGH01264040.1_16279	288	0.338542	C	G
LXGH01265392.1	1365	LXGH01265392.1_1365	288	0.128472	C	G
LXGH01266148.1	90462	LXGH01266148.1_90462	288	0.477431	C	G
LXGH01267094.1	9346	LXGH01267094.1_9346	288	0.0659722	C	G
LXGH01271988.1	9432	LXGH01271988.1_9432	288	0.0503472	C	G
LXGH01273756.1	27309	LXGH01273756.1_27309	288	0.0625	C	G
LXGH01274439.1	1363	LXGH01274439.1_1363	288	0.272569	C	G
LXGH01276973.1	36321	LXGH01276973.1_36321	288	0.338542	C	G
LXGH01280009.1	97836	LXGH01280009.1_97836	288	0.163194	C	G
LXGH01280635.1	17424	LXGH01280635.1_17424	288	0.208333	C	G
LXGH01281784.1	286	LXGH01281784.1_286	288	0.0503472	C	G
LXGH01282957.1	40140	LXGH01282957.1_40140	288	0.256944	C	G
LXGH01289010.1	9257	LXGH01289010.1_9257	288	0.467014	C	G
LXGH01293145.1	7529	LXGH01293145.1_7529	288	0.15625	C	G
LXGH01293470.1	6506	LXGH01293470.1_6506	288	0.0815972	C	G
LXGH01297508.1	10693	LXGH01297508.1_10693	288	0.157986	C	G
LXGH01297852.1	28432	LXGH01297852.1_28432	288	0.0607639	C	G
LXGH01306970.1	66281	LXGH01306970.1_66281	288	0.0711806	C	G
LXGH01311590.1	30829	LXGH01311590.1_30829	288	0.197917	C	G
LXGH01316755.1	38146	LXGH01316755.1_38146	288	0.0798611	C	G
LXGH01318345.1	9189	LXGH01318345.1_9189	288	0.123264	C	G
LXGH01318524.1	216	LXGH01318524.1_216	288	0.107639	C	G
LXGH01319928.1	5108	LXGH01319928.1_5108	288	0.154514	C	G
LXGH01319943.1	1152	LXGH01319943.1_1152	288	0.125	C	G
LXGH01322441.1	3737	LXGH01322441.1_3737	288	0.105903	C	G
LXGH01322499.1	161338	LXGH01322499.1_161338	288	0.0659722	C	G
LXGH01326058.1	17291	LXGH01326058.1_17291	288	0.0815972	C	G
LXGH01327295.1	56949	LXGH01327295.1_56949	288	0.131944	C	G
LXGH01327295.1	132207	LXGH01327295.1_132207	288	0.131944	C	G
LXGH01327295.1	132344	LXGH01327295.1_132344	288	0.131944	C	G
LXGH01328511.1	23283	LXGH01328511.1_23283	288	0.494792	C	G
LXGH01332490.1	7025	LXGH01332490.1_7025	288	0.0677083	C	G
LXGH01333671.1	86337	LXGH01333671.1_86337	288	0.0677083	C	G
LXGH01333671.1	95474	LXGH01333671.1_95474	288	0.0711806	C	G
LXGH01334008.1	43222	LXGH01334008.1_43222	288	0.0746528	C	G
LXGH01334008.1	91001	LXGH01334008.1_91001	288	0.078125	C	G
LXGH01334292.1	106248	LXGH01334292.1_106248	288	0.498264	C	G
LXGH01335845.1	11400	LXGH01335845.1_11400	288	0.0763889	C	G
LXGH01336835.1	54721	LXGH01336835.1_54721	288	0.0642361	C	G
LXGH01336883.1	32661	LXGH01336883.1_32661	288	0.482639	C	G
LXGH01337172.1	34536	LXGH01337172.1_34536	288	0.144097	C	G
LXGH01340244.1	54284	LXGH01340244.1_54284	288	0.0763889	C	G
LXGH01341463.1	28255	LXGH01341463.1_28255	288	0.368056	C	G
LXGH01343828.1	19599	LXGH01343828.1_19599	288	0.0659722	C	G
LXGH01344157.1	5939	LXGH01344157.1_5939	288	0.496528	C	G
LXGH01344849.1	25185	LXGH01344849.1_25185	288	0.0607639	C	G
LXGH01345644.1	29737	LXGH01345644.1_29737	288	0.267361	C	G
LXGH01346143.1	69016	LXGH01346143.1_69016	288	0.0555556	C	G
LXGH01350115.1	5319	LXGH01350115.1_5319	288	0.0746528	C	G
LXGH01355162.1	4337	LXGH01355162.1_4337	288	0.364583	C	G
LXGH01356179.1	39669	LXGH01356179.1_39669	288	0.194444	C	G
LXGH01357003.1	23201	LXGH01357003.1_23201	288	0.100694	C	G
LXGH01359811.1	33506	LXGH01359811.1_33506	288	0.385417	C	G
LXGH01360479.1	93581	LXGH01360479.1_93581	288	0.208333	C	G
LXGH01363995.1	39288	LXGH01363995.1_39288	288	0.170139	C	G
LXGH01369512.1	17149	LXGH01369512.1_17149	288	0.0607639	C	G
LXGH01369512.1	17348	LXGH01369512.1_17348	288	0.378472	C	G
LXGH01372226.1	9194	LXGH01372226.1_9194	288	0.173611	C	G
LXGH01372718.1	14439	LXGH01372718.1_14439	288	0.180556	C	G
LXGH01373581.1	27788	LXGH01373581.1_27788	288	0.201389	C	G
LXGH01375061.1	39552	LXGH01375061.1_39552	288	0.0659722	C	G
LXGH01379823.1	24003	LXGH01379823.1_24003	288	0.102431	C	G
LXGH01381381.1	66786	LXGH01381381.1_66786	288	0.133681	C	G
LXGH01381416.1	92244	LXGH01381416.1_92244	288	0.0729167	C	G
LXGH01383411.1	1575	LXGH01383411.1_1575	288	0.199653	C	G
LXGH01384244.1	9994	LXGH01384244.1_9994	288	0.0607639	C	G
LXGH01384949.1	99320	LXGH01384949.1_99320	288	0.0729167	C	G
LXGH01385027.1	3650	LXGH01385027.1_3650	288	0.439236	C	G
LXGH01387185.1	15985	LXGH01387185.1_15985	288	0.164931	C	G
LXGH01388441.1	29618	LXGH01388441.1_29618	288	0.0815972	C	G
LXGH01392227.1	16145	LXGH01392227.1_16145	288	0.151042	C	G
LXGH01394027.1	34955	LXGH01394027.1_34955	288	0.302083	C	G
LXGH01396213.1	15103	LXGH01396213.1_15103	288	0.0868056	C	G
LXGH01401719.1	13903	LXGH01401719.1_13903	288	0.470486	C	G
LXGH01401894.1	13804	LXGH01401894.1_13804	288	0.100694	C	G
LXGH01401894.1	14025	LXGH01401894.1_14025	288	0.0607639	C	G
LXGH01402379.1	5448	LXGH01402379.1_5448	288	0.180556	C	G
LXGH01405359.1	40792	LXGH01405359.1_40792	288	0.223958	C	G
LXGH01409998.1	23283	LXGH01409998.1_23283	288	0.0520833	C	G
LXGH01412033.1	19370	LXGH01412033.1_19370	288	0.123264	C	G
LXGH01412033.1	19438	LXGH01412033.1_19438	288	0.123264	C	G
LXGH01414872.1	80603	LXGH01414872.1_80603	288	0.15625	C	G
LXGH01420362.1	425	LXGH01420362.1_425	288	0.180556	C	G
LXGH01421331.1	15495	LXGH01421331.1_15495	288	0.0746528	C	G
LXGH01426732.1	40903	LXGH01426732.1_40903	288	0.100694	C	G
LXGH01426970.1	5675	LXGH01426970.1_5675	288	0.0694444	C	G
LXGH01429992.1	28487	LXGH01429992.1_28487	288	0.0572917	C	G
LXGH01432919.1	34468	LXGH01432919.1_34468	288	0.145833	C	G
LXGH01433335.1	116940	LXGH01433335.1_116940	288	0.145833	C	G
LXGH01441617.1	5991	LXGH01441617.1_5991	288	0.340278	C	G
LXGH01444312.1	1925	LXGH01444312.1_1925	288	0.171875	C	G
LXGH01449540.1	63	LXGH01449540.1_63	288	0.0868056	C	G
LXGH01453635.1	32249	LXGH01453635.1_32249	288	0.0746528	C	G
LXGH01457686.1	58580	LXGH01457686.1_58580	288	0.180556	C	G
LXGH01458213.1	4362	LXGH01458213.1_4362	288	0.0763889	C	G
LXGH01459125.1	3480	LXGH01459125.1_3480	288	0.286458	C	G
LXGH01466248.1	9352	LXGH01466248.1_9352	288	0.350694	C	G
LXGH01467029.1	39244	LXGH01467029.1_39244	288	0.157986	C	G
LXGH01468941.1	468	LXGH01468941.1_468	288	0.34375	C	G
LXGH01470152.1	24052	LXGH01470152.1_24052	288	0.479167	C	G
LXGH01471002.1	190	LXGH01471002.1_190	288	0.274306	C	G
LXGH01477086.1	20308	LXGH01477086.1_20308	288	0.166667	C	G
LXGH01477260.1	44358	LXGH01477260.1_44358	288	0.116319	C	G
LXGH01478196.1	2035	LXGH01478196.1_2035	288	0.0607639	C	G
LXGH01479136.1	80502	LXGH01479136.1_80502	288	0.0885417	C	G
LXGH01480494.1	17504	LXGH01480494.1_17504	288	0.326389	C	G
LXGH01480645.1	6905	LXGH01480645.1_6905	288	0.163194	C	G
LXGH01493784.1	51074	LXGH01493784.1_51074	288	0.078125	C	G
LXGH01495021.1	60	LXGH01495021.1_60	288	0.125	C	G
LXGH01495760.1	47536	LXGH01495760.1_47536	288	0.395833	C	G
LXGH01501037.1	28361	LXGH01501037.1_28361	288	0.0520833	C	G
LXGH01502715.1	8812	LXGH01502715.1_8812	288	0.0798611	C	G
LXGH01503377.1	128	LXGH01503377.1_128	288	0.173611	C	G
LXGH01505390.1	474	LXGH01505390.1_474	288	0.0746528	C	G
LXGH01505565.1	20994	LXGH01505565.1_20994	288	0.190972	C	G
LXGH01506765.1	28796	LXGH01506765.1_28796	288	0.111111	C	G
LXGH01508796.1	8591	LXGH01508796.1_8591	288	0.194444	C	G
LXGH01508871.1	1889	LXGH01508871.1_1889	288	0.131944	C	G
LXGH01515981.1	11441	LXGH01515981.1_11441	288	0.0815972	C	G
LXGH01516951.1	22590	LXGH01516951.1_22590	288	0.0868056	C	G
LXGH01519385.1	33503	LXGH01519385.1_33503	288	0.0503472	C	G
LXGH01519706.1	3477	LXGH01519706.1_3477	288	0.100694	C	G
LXGH01519710.1	6167	LXGH01519710.1_6167	288	0.102431	C	G
LXGH01520255.1	295	LXGH01520255.1_295	288	0.282986	C	G
LXGH01520708.1	4320	LXGH01520708.1_4320	288	0.0815972	C	G
LXGH01524105.1	11403	LXGH01524105.1_11403	288	0.229167	C	G
LXGH01524443.1	25186	LXGH01524443.1_25186	288	0.269097	C	G
LXGH01525264.1	2801	LXGH01525264.1_2801	288	0.227431	C	G
LXGH01000665.1	5365	LXGH01000665.1_5365	288	0.0815972	C	T
LXGH01000892.1	1487	LXGH01000892.1_1487	288	0.456597	C	T
LXGH01000892.1	1557	LXGH01000892.1_1557	288	0.456597	C	T
LXGH01004062.1	2038	LXGH01004062.1_2038	288	0.0694444	C	T
LXGH01004970.1	20426	LXGH01004970.1_20426	288	0.0659722	C	T
LXGH01005127.1	4877	LXGH01005127.1_4877	288	0.21875	C	T
LXGH01005980.1	38458	LXGH01005980.1_38458	288	0.15625	C	T
LXGH01006004.1	1400	LXGH01006004.1_1400	288	0.0954861	C	T
LXGH01007040.1	31050	LXGH01007040.1_31050	288	0.0572917	C	T
LXGH01008510.1	14258	LXGH01008510.1_14258	288	0.168403	C	T
LXGH01008600.1	47122	LXGH01008600.1_47122	288	0.128472	C	T
LXGH01008629.1	8492	LXGH01008629.1_8492	288	0.472222	C	T
LXGH01008629.1	8590	LXGH01008629.1_8590	288	0.472222	C	T
LXGH01009328.1	48351	LXGH01009328.1_48351	288	0.107639	C	T
LXGH01009620.1	13127	LXGH01009620.1_13127	288	0.175347	C	T
LXGH01009823.1	7692	LXGH01009823.1_7692	288	0.107639	C	T
LXGH01010702.1	177272	LXGH01010702.1_177272	288	0.368056	C	T
LXGH01012767.1	1608	LXGH01012767.1_1608	288	0.274306	C	T
LXGH01013085.1	35091	LXGH01013085.1_35091	288	0.246528	C	T
LXGH01014227.1	64	LXGH01014227.1_64	288	0.0885417	C	T
LXGH01014621.1	49709	LXGH01014621.1_49709	288	0.0625	C	T
LXGH01014621.1	49724	LXGH01014621.1_49724	288	0.0972222	C	T
LXGH01014621.1	49854	LXGH01014621.1_49854	288	0.0607639	C	T
LXGH01014749.1	12259	LXGH01014749.1_12259	288	0.0625	C	T
LXGH01016645.1	1284	LXGH01016645.1_1284	288	0.0850694	C	T
LXGH01016733.1	1194	LXGH01016733.1_1194	288	0.15625	C	T
LXGH01017157.1	10058	LXGH01017157.1_10058	288	0.190972	C	T
LXGH01017785.1	58822	LXGH01017785.1_58822	288	0.0902778	C	T
LXGH01018340.1	47234	LXGH01018340.1_47234	288	0.119792	C	T
LXGH01018683.1	3840	LXGH01018683.1_3840	288	0.0729167	C	T
LXGH01018683.1	63902	LXGH01018683.1_63902	288	0.0868056	C	T
LXGH01019749.1	1763	LXGH01019749.1_1763	288	0.3125	C	T
LXGH01019749.1	1968	LXGH01019749.1_1968	288	0.347222	C	T
LXGH01020294.1	64	LXGH01020294.1_64	288	0.267361	C	T
LXGH01020294.1	129	LXGH01020294.1_129	288	0.15625	C	T
LXGH01020826.1	41109	LXGH01020826.1_41109	288	0.317708	C	T
LXGH01022340.1	2789	LXGH01022340.1_2789	288	0.131944	C	T
LXGH01022664.1	868	LXGH01022664.1_868	288	0.0815972	C	T
LXGH01022938.1	7072	LXGH01022938.1_7072	288	0.0902778	C	T
LXGH01023300.1	29878	LXGH01023300.1_29878	288	0.328125	C	T
LXGH01023300.1	29909	LXGH01023300.1_29909	288	0.328125	C	T
LXGH01023335.1	136631	LXGH01023335.1_136631	288	0.140625	C	T
LXGH01023925.1	8672	LXGH01023925.1_8672	288	0.0850694	C	T
LXGH01025657.1	6072	LXGH01025657.1_6072	288	0.329861	C	T
LXGH01026177.1	10826	LXGH01026177.1_10826	288	0.0815972	C	T
LXGH01026281.1	22047	LXGH01026281.1_22047	288	0.128472	C	T
LXGH01026785.1	9774	LXGH01026785.1_9774	288	0.498264	C	T
LXGH01027405.1	2558	LXGH01027405.1_2558	288	0.461806	C	T
LXGH01027647.1	18568	LXGH01027647.1_18568	288	0.0625	C	T
LXGH01027647.1	44008	LXGH01027647.1_44008	288	0.0625	C	T
LXGH01027949.1	22693	LXGH01027949.1_22693	288	0.0572917	C	T
LXGH01027949.1	109209	LXGH01027949.1_109209	288	0.105903	C	T
LXGH01028481.1	21043	LXGH01028481.1_21043	288	0.201389	C	T
LXGH01030021.1	855	LXGH01030021.1_855	288	0.243056	C	T
LXGH01030208.1	33712	LXGH01030208.1_33712	288	0.0555556	C	T
LXGH01030380.1	56580	LXGH01030380.1_56580	288	0.0920139	C	T
LXGH01030380.1	75963	LXGH01030380.1_75963	288	0.0850694	C	T
LXGH01031864.1	65209	LXGH01031864.1_65209	288	0.480903	C	T
LXGH01033182.1	1200	LXGH01033182.1_1200	288	0.340278	C	T
LXGH01034881.1	3768	LXGH01034881.1_3768	288	0.46875	C	T
LXGH01035017.1	23712	LXGH01035017.1_23712	288	0.0902778	C	T
LXGH01035323.1	2430	LXGH01035323.1_2430	288	0.34375	C	T
LXGH01035742.1	22003	LXGH01035742.1_22003	288	0.180556	C	T
LXGH01035742.1	22092	LXGH01035742.1_22092	288	0.180556	C	T
LXGH01035889.1	13198	LXGH01035889.1_13198	288	0.274306	C	T
LXGH01036005.1	11947	LXGH01036005.1_11947	288	0.0625	C	T
LXGH01036005.1	32313	LXGH01036005.1_32313	288	0.0659722	C	T
LXGH01036325.1	32938	LXGH01036325.1_32938	288	0.244792	C	T
LXGH01036780.1	7724	LXGH01036780.1_7724	288	0.119792	C	T
LXGH01036847.1	57	LXGH01036847.1_57	288	0.498264	C	T
LXGH01037167.1	13861	LXGH01037167.1_13861	288	0.0538194	C	T
LXGH01037404.1	9199	LXGH01037404.1_9199	288	0.0729167	C	T
LXGH01037684.1	47639	LXGH01037684.1_47639	288	0.369792	C	T
LXGH01038889.1	10805	LXGH01038889.1_10805	288	0.175347	C	T
LXGH01038921.1	328	LXGH01038921.1_328	288	0.0954861	C	T
LXGH01040018.1	28065	LXGH01040018.1_28065	288	0.239583	C	T
LXGH01040018.1	28114	LXGH01040018.1_28114	288	0.239583	C	T
LXGH01040730.1	12475	LXGH01040730.1_12475	288	0.338542	C	T
LXGH01041908.1	91403	LXGH01041908.1_91403	288	0.0625	C	T
LXGH01042975.1	17732	LXGH01042975.1_17732	288	0.477431	C	T
LXGH01043898.1	18520	LXGH01043898.1_18520	288	0.0503472	C	T
LXGH01044805.1	961	LXGH01044805.1_961	288	0.211806	C	T
LXGH01044936.1	64	LXGH01044936.1_64	288	0.498264	C	T
LXGH01045527.1	66159	LXGH01045527.1_66159	288	0.126736	C	T
LXGH01045527.1	66190	LXGH01045527.1_66190	288	0.126736	C	T
LXGH01046170.1	717	LXGH01046170.1_717	288	0.428819	C	T
LXGH01048249.1	1091	LXGH01048249.1_1091	288	0.116319	C	T
LXGH01048555.1	960	LXGH01048555.1_960	288	0.104167	C	T
LXGH01048736.1	12139	LXGH01048736.1_12139	288	0.0590278	C	T
LXGH01049145.1	6472	LXGH01049145.1_6472	288	0.102431	C	T
LXGH01050749.1	164610	LXGH01050749.1_164610	288	0.397569	C	T
LXGH01050765.1	43486	LXGH01050765.1_43486	288	0.0746528	C	T
LXGH01051740.1	1999	LXGH01051740.1_1999	288	0.236111	C	T
LXGH01054144.1	3710	LXGH01054144.1_3710	288	0.0902778	C	T
LXGH01054624.1	10879	LXGH01054624.1_10879	288	0.225694	C	T
LXGH01055873.1	9533	LXGH01055873.1_9533	288	0.467014	C	T
LXGH01055999.1	23766	LXGH01055999.1_23766	288	0.368056	C	T
LXGH01057053.1	19215	LXGH01057053.1_19215	288	0.0711806	C	T
LXGH01057903.1	1351	LXGH01057903.1_1351	288	0.0711806	C	T
LXGH01059083.1	28245	LXGH01059083.1_28245	288	0.161458	C	T
LXGH01061354.1	23820	LXGH01061354.1_23820	288	0.262153	C	T
LXGH01062245.1	9080	LXGH01062245.1_9080	288	0.496528	C	T
LXGH01062820.1	5062	LXGH01062820.1_5062	288	0.0590278	C	T
LXGH01063820.1	47364	LXGH01063820.1_47364	288	0.244792	C	T
LXGH01067179.1	37727	LXGH01067179.1_37727	288	0.447917	C	T
LXGH01067179.1	37767	LXGH01067179.1_37767	288	0.366319	C	T
LXGH01067442.1	66507	LXGH01067442.1_66507	288	0.171875	C	T
LXGH01068007.1	12437	LXGH01068007.1_12437	288	0.434028	C	T
LXGH01068007.1	12459	LXGH01068007.1_12459	288	0.399306	C	T
LXGH01068824.1	25671	LXGH01068824.1_25671	288	0.15625	C	T
LXGH01069497.1	14116	LXGH01069497.1_14116	288	0.0746528	C	T
LXGH01069918.1	26785	LXGH01069918.1_26785	288	0.241319	C	T
LXGH01070070.1	674	LXGH01070070.1_674	288	0.180556	C	T
LXGH01070187.1	22570	LXGH01070187.1_22570	288	0.222222	C	T
LXGH01071533.1	5972	LXGH01071533.1_5972	288	0.269097	C	T
LXGH01072635.1	28692	LXGH01072635.1_28692	288	0.118056	C	T
LXGH01073230.1	2954	LXGH01073230.1_2954	288	0.0920139	C	T
LXGH01074574.1	2235	LXGH01074574.1_2235	288	0.465278	C	T
LXGH01074574.1	2309	LXGH01074574.1_2309	288	0.465278	C	T
LXGH01074942.1	46046	LXGH01074942.1_46046	288	0.0729167	C	T
LXGH01076033.1	18459	LXGH01076033.1_18459	288	0.0503472	C	T
LXGH01076870.1	5654	LXGH01076870.1_5654	288	0.319444	C	T
LXGH01076949.1	603	LXGH01076949.1_603	288	0.463542	C	T
LXGH01077056.1	14343	LXGH01077056.1_14343	288	0.0729167	C	T
LXGH01077766.1	58874	LXGH01077766.1_58874	288	0.130208	C	T
LXGH01077766.1	86034	LXGH01077766.1_86034	288	0.147569	C	T
LXGH01079405.1	7863	LXGH01079405.1_7863	288	0.0503472	C	T
LXGH01079405.1	9136	LXGH01079405.1_9136	288	0.0503472	C	T
LXGH01079492.1	39372	LXGH01079492.1_39372	288	0.0538194	C	T
LXGH01080232.1	16205	LXGH01080232.1_16205	288	0.0677083	C	T
LXGH01080276.1	27383	LXGH01080276.1_27383	288	0.199653	C	T
LXGH01080276.1	29510	LXGH01080276.1_29510	288	0.173611	C	T
LXGH01080506.1	26990	LXGH01080506.1_26990	288	0.102431	C	T
LXGH01080761.1	18748	LXGH01080761.1_18748	288	0.0815972	C	T
LXGH01081390.1	2498	LXGH01081390.1_2498	288	0.118056	C	T
LXGH01081619.1	64579	LXGH01081619.1_64579	288	0.234375	C	T
LXGH01082072.1	26980	LXGH01082072.1_26980	288	0.1875	C	T
LXGH01084477.1	6483	LXGH01084477.1_6483	288	0.180556	C	T
LXGH01084671.1	6813	LXGH01084671.1_6813	288	0.21875	C	T
LXGH01084671.1	7152	LXGH01084671.1_7152	288	0.21875	C	T
LXGH01084671.1	14364	LXGH01084671.1_14364	288	0.380208	C	T
LXGH01085208.1	2717	LXGH01085208.1_2717	288	0.493056	C	T
LXGH01085782.1	58243	LXGH01085782.1_58243	288	0.498264	C	T
LXGH01086689.1	3692	LXGH01086689.1_3692	288	0.0520833	C	T
LXGH01087145.1	12403	LXGH01087145.1_12403	288	0.177083	C	T
LXGH01088078.1	37391	LXGH01088078.1_37391	288	0.0590278	C	T
LXGH01088138.1	336	LXGH01088138.1_336	288	0.0503472	C	T
LXGH01088830.1	979	LXGH01088830.1_979	288	0.140625	C	T
LXGH01089014.1	224	LXGH01089014.1_224	288	0.480903	C	T
LXGH01089428.1	8198	LXGH01089428.1_8198	288	0.230903	C	T
LXGH01089468.1	24015	LXGH01089468.1_24015	288	0.295139	C	T
LXGH01090972.1	52615	LXGH01090972.1_52615	288	0.243056	C	T
LXGH01090972.1	65484	LXGH01090972.1_65484	288	0.243056	C	T
LXGH01091278.1	5160	LXGH01091278.1_5160	288	0.138889	C	T
LXGH01091278.1	64737	LXGH01091278.1_64737	288	0.0902778	C	T
LXGH01091278.1	86529	LXGH01091278.1_86529	288	0.0902778	C	T
LXGH01091278.1	148982	LXGH01091278.1_148982	288	0.0902778	C	T
LXGH01091278.1	155979	LXGH01091278.1_155979	288	0.0902778	C	T
LXGH01091364.1	93108	LXGH01091364.1_93108	288	0.230903	C	T
LXGH01093367.1	53813	LXGH01093367.1_53813	288	0.409722	C	T
LXGH01093462.1	17682	LXGH01093462.1_17682	288	0.0763889	C	T
LXGH01094220.1	12277	LXGH01094220.1_12277	288	0.0625	C	T
LXGH01094279.1	18182	LXGH01094279.1_18182	288	0.0815972	C	T
LXGH01094580.1	3410	LXGH01094580.1_3410	288	0.369792	C	T
LXGH01095705.1	1555	LXGH01095705.1_1555	288	0.0833333	C	T
LXGH01095719.1	12760	LXGH01095719.1_12760	288	0.388889	C	T
LXGH01097518.1	1462	LXGH01097518.1_1462	288	0.0902778	C	T
LXGH01098304.1	13687	LXGH01098304.1_13687	288	0.0885417	C	T
LXGH01098848.1	16777	LXGH01098848.1_16777	288	0.0798611	C	T
LXGH01098848.1	16861	LXGH01098848.1_16861	288	0.078125	C	T
LXGH01098848.1	39375	LXGH01098848.1_39375	288	0.0815972	C	T
LXGH01099926.1	13982	LXGH01099926.1_13982	288	0.173611	C	T
LXGH01100517.1	12913	LXGH01100517.1_12913	288	0.498264	C	T
LXGH01100525.1	78680	LXGH01100525.1_78680	288	0.121528	C	T
LXGH01101430.1	61289	LXGH01101430.1_61289	288	0.0503472	C	T
LXGH01101430.1	73248	LXGH01101430.1_73248	288	0.0503472	C	T
LXGH01101430.1	141641	LXGH01101430.1_141641	288	0.0503472	C	T
LXGH01102270.1	29698	LXGH01102270.1_29698	288	0.107639	C	T
LXGH01102555.1	8545	LXGH01102555.1_8545	288	0.0607639	C	T
LXGH01102555.1	44875	LXGH01102555.1_44875	288	0.0538194	C	T
LXGH01103303.1	60961	LXGH01103303.1_60961	288	0.352431	C	T
LXGH01104610.1	21063	LXGH01104610.1_21063	288	0.369792	C	T
LXGH01104610.1	23233	LXGH01104610.1_23233	288	0.366319	C	T
LXGH01104830.1	1352	LXGH01104830.1_1352	288	0.180556	C	T
LXGH01105301.1	12320	LXGH01105301.1_12320	288	0.352431	C	T
LXGH01105898.1	235	LXGH01105898.1_235	288	0.161458	C	T
LXGH01105971.1	118941	LXGH01105971.1_118941	288	0.215278	C	T
LXGH01106039.1	10901	LXGH01106039.1_10901	288	0.111111	C	T
LXGH01106354.1	15295	LXGH01106354.1_15295	288	0.102431	C	T
LXGH01106734.1	47203	LXGH01106734.1_47203	288	0.118056	C	T
LXGH01106734.1	93078	LXGH01106734.1_93078	288	0.118056	C	T
LXGH01107266.1	96	LXGH01107266.1_96	288	0.486111	C	T
LXGH01107266.1	149	LXGH01107266.1_149	288	0.484375	C	T
LXGH01108207.1	20842	LXGH01108207.1_20842	288	0.487847	C	T
LXGH01109140.1	992	LXGH01109140.1_992	288	0.104167	C	T
LXGH01109140.1	1312	LXGH01109140.1_1312	288	0.104167	C	T
LXGH01109808.1	214	LXGH01109808.1_214	288	0.121528	C	T
LXGH01111013.1	54507	LXGH01111013.1_54507	288	0.336806	C	T
LXGH01111933.1	228	LXGH01111933.1_228	288	0.368056	C	T
LXGH01112181.1	6852	LXGH01112181.1_6852	288	0.0972222	C	T
LXGH01113245.1	39980	LXGH01113245.1_39980	288	0.128472	C	T
LXGH01114154.1	38672	LXGH01114154.1_38672	288	0.276042	C	T
LXGH01114239.1	17030	LXGH01114239.1_17030	288	0.243056	C	T
LXGH01115375.1	3086	LXGH01115375.1_3086	288	0.180556	C	T
LXGH01118680.1	273	LXGH01118680.1_273	288	0.0520833	C	T
LXGH01118680.1	307	LXGH01118680.1_307	288	0.4375	C	T
LXGH01118688.1	20776	LXGH01118688.1_20776	288	0.0538194	C	T
LXGH01119686.1	6234	LXGH01119686.1_6234	288	0.0815972	C	T
LXGH01119780.1	53162	LXGH01119780.1_53162	288	0.112847	C	T
LXGH01120364.1	153793	LXGH01120364.1_153793	288	0.131944	C	T
LXGH01120871.1	14979	LXGH01120871.1_14979	288	0.21875	C	T
LXGH01121742.1	38531	LXGH01121742.1_38531	288	0.151042	C	T
LXGH01122428.1	3403	LXGH01122428.1_3403	288	0.170139	C	T
LXGH01122586.1	19369	LXGH01122586.1_19369	288	0.0729167	C	T
LXGH01123372.1	132789	LXGH01123372.1_132789	288	0.171875	C	T
LXGH01123546.1	22317	LXGH01123546.1_22317	288	0.147569	C	T
LXGH01123895.1	5455	LXGH01123895.1_5455	288	0.0694444	C	T
LXGH01124005.1	3499	LXGH01124005.1_3499	288	0.161458	C	T
LXGH01124350.1	2615	LXGH01124350.1_2615	288	0.100694	C	T
LXGH01125231.1	13962	LXGH01125231.1_13962	288	0.423611	C	T
LXGH01125231.1	18413	LXGH01125231.1_18413	288	0.416667	C	T
LXGH01127465.1	38927	LXGH01127465.1_38927	288	0.482639	C	T
LXGH01127837.1	7567	LXGH01127837.1_7567	288	0.0590278	C	T
LXGH01127876.1	73344	LXGH01127876.1_73344	288	0.243056	C	T
LXGH01128428.1	26985	LXGH01128428.1_26985	288	0.197917	C	T
LXGH01130160.1	681	LXGH01130160.1_681	288	0.215278	C	T
LXGH01130183.1	10598	LXGH01130183.1_10598	288	0.0972222	C	T
LXGH01132423.1	19376	LXGH01132423.1_19376	288	0.180556	C	T
LXGH01132640.1	6054	LXGH01132640.1_6054	288	0.180556	C	T
LXGH01132768.1	14378	LXGH01132768.1_14378	288	0.125	C	T
LXGH01133020.1	671	LXGH01133020.1_671	288	0.0520833	C	T
LXGH01133159.1	32648	LXGH01133159.1_32648	288	0.100694	C	T
LXGH01133658.1	62933	LXGH01133658.1_62933	288	0.131944	C	T
LXGH01133658.1	62942	LXGH01133658.1_62942	288	0.131944	C	T
LXGH01133794.1	3350	LXGH01133794.1_3350	288	0.0954861	C	T
LXGH01134356.1	24012	LXGH01134356.1_24012	288	0.0954861	C	T
LXGH01134356.1	24046	LXGH01134356.1_24046	288	0.0954861	C	T
LXGH01134356.1	24121	LXGH01134356.1_24121	288	0.0954861	C	T
LXGH01137433.1	26397	LXGH01137433.1_26397	288	0.0833333	C	T
LXGH01138503.1	92494	LXGH01138503.1_92494	288	0.479167	C	T
LXGH01138750.1	31199	LXGH01138750.1_31199	288	0.197917	C	T
LXGH01139072.1	58832	LXGH01139072.1_58832	288	0.232639	C	T
LXGH01139140.1	883	LXGH01139140.1_883	288	0.130208	C	T
LXGH01139961.1	2768	LXGH01139961.1_2768	288	0.385417	C	T
LXGH01141308.1	18894	LXGH01141308.1_18894	288	0.121528	C	T
LXGH01141472.1	78366	LXGH01141472.1_78366	288	0.256944	C	T
LXGH01141472.1	78390	LXGH01141472.1_78390	288	0.256944	C	T
LXGH01141472.1	115800	LXGH01141472.1_115800	288	0.256944	C	T
LXGH01141752.1	17579	LXGH01141752.1_17579	288	0.0902778	C	T
LXGH01141997.1	101037	LXGH01141997.1_101037	288	0.159722	C	T
LXGH01142564.1	13556	LXGH01142564.1_13556	288	0.248264	C	T
LXGH01142564.1	13562	LXGH01142564.1_13562	288	0.282986	C	T
LXGH01142564.1	13657	LXGH01142564.1_13657	288	0.282986	C	T
LXGH01142635.1	94188	LXGH01142635.1_94188	288	0.111111	C	T
LXGH01146762.1	6279	LXGH01146762.1_6279	288	0.487847	C	T
LXGH01146935.1	52110	LXGH01146935.1_52110	288	0.102431	C	T
LXGH01147096.1	36108	LXGH01147096.1_36108	288	0.128472	C	T
LXGH01147303.1	48124	LXGH01147303.1_48124	288	0.328125	C	T
LXGH01148306.1	145682	LXGH01148306.1_145682	288	0.100694	C	T
LXGH01149298.1	1769	LXGH01149298.1_1769	288	0.078125	C	T
LXGH01150475.1	2411	LXGH01150475.1_2411	288	0.0989583	C	T
LXGH01150794.1	37984	LXGH01150794.1_37984	288	0.291667	C	T
LXGH01150989.1	9426	LXGH01150989.1_9426	288	0.0868056	C	T
LXGH01150989.1	9444	LXGH01150989.1_9444	288	0.168403	C	T
LXGH01151263.1	36865	LXGH01151263.1_36865	288	0.107639	C	T
LXGH01151768.1	642	LXGH01151768.1_642	288	0.0503472	C	T
LXGH01153187.1	105332	LXGH01153187.1_105332	288	0.310764	C	T
[truncated: 3,230 more rows]
