# Supplementary material for: Novel GBS-Based SNP Markers for Finger Millet and Their Use in Genetic Diversity Analyses
Source: Front Genet. 2022 Apr 26;13:848627. doi: 10.3389/fgene.2022.848627 (PMC9090224; doi:10.3389/fgene.2022.848627)
Supplement: Supplementary file 5 [file Table1.XLSX]

## Sheet: List of accessions
Table S1: List of finger millet accessions used in present study, their passport data, and groupings in terms of geographic regions ("populations"), days to flowering, panicle type and aluminium tolerance
Acc No.	Region	Zone	Latitude	Longitude	Altitude	"Population" code	Days to flowering type	Panicle type	Aluminium tolerance
215938	Amhara	Agew awi	-------------	-------------	--------	Pop-1	Late flowering	Open	susceptible
215908	Amhara	Agew awi	11-10-00-N	36-52-00-E	2250	Pop-1	Late flowering	Open	susceptible
215910	Amhara	Agew awi	11-11-00-N	36-52-00-E	2220	Pop-1	Late flowering	Open	susceptible
215911	Amhara	Agew awi	11-12-00-N	36-51-00-E	2200	Pop-1	Late flowering	Open	susceptible
215913	Amhara	Agew awi	11-16-00-N	36-54-00-E	2110	Pop-1	Late flowering	Open	susceptible
215915	Amhara	Agew awi	11-18-00-N	36-50-00-E	2100	Pop-1	Early flowering	Open	susceptible
215916	Amhara	Agew awi	11-19-00-N	36-50-00-E	2100	Pop-1	Late flowering	Open	susceptible
215944	Amhara	Agew awi	-------------	-------------	--------	Pop-1	Late flowering	Open	susceptible
229721	Amhara	Agew awi	-------------	-------------	--------	Pop-1	Early flowering	Open	susceptible
238345	Amhara	Agew awi	10-08-00-N	36-06-00-E	2110	Pop-1	Late flowering	Open	susceptible
243639	Amhara	Agew awi	-------------	-------------	2070	Pop-1	Late flowering	Open	susceptible
243640	Amhara	Agew awi	11-19-00-N	36-47-00-E	1890	Pop-1	Late flowering	Open	susceptible
243641	Amhara	Agew awi	10-57-00-N	36-52-00-E	2200	Pop-1	Early flowering	Open	susceptible
243642	Amhara	Agew awi	10-57-00-N	36-47-00-E	1750	Pop-1	Late flowering	Semi-compact	susceptible
243643	Amhara	Agew awi	-------------	-------------	1750	Pop-1	Late flowering	Open	susceptible
243644	Amhara	Agew awi	10-59-00-N	36-38-00-E	1815	Pop-1	Late flowering	Open	susceptible
215845	Amhara	Bahirdar	11-32-00-N	37-24-00-E	1820	Pop-1	Late flowering	Open	susceptible
215846	Amhara	Bahirdar	11-32-00-N	37-24-00-E	1820	Pop-1	Early flowering	Open	susceptible
215847	Amhara	Bahirdar	11-32-00-N	37-24-00-E	1820	Pop-1	Early flowering	Open	susceptible
215849	Amhara	Bahirdar	11-32-00-N	37-24-00-E	1820	Pop-1	Early flowering	Open	susceptible
215851	Amhara	Bahirdar	11-32-00-N	34-26-00-E	1800	Pop-1	Early flowering	Open	susceptible
215852	Amhara	Bahirdar	11-31-00-N	37-27-00-E	1790	Pop-1	Late flowering	Open	susceptible
215854	Amhara	Bahirdar	11-30-00-N	37-32-00-E	1750	Pop-1	Early flowering	Open	susceptible
215856	Amhara	Bahirdar	11-29-00-N	37-34-00-E	1720	Pop-1	Early flowering	Open	susceptible
215865	Amhara	Bahirdar	11-28-00-N	37-23-00-E	1880	Pop-1	Late flowering	Open	susceptible
215867	Amhara	Bahirdar	11-25-00-N	37-24-00-E	1990	Pop-1	Early flowering	Open	susceptible
215868	Amhara	Bahirdar	11-25-00-N	37-24-00-E	2060	Pop-1	Early flowering	Open	susceptible
215869	Amhara	Bahirdar	11-25-00-N	37-24-00-E	2060	Pop-1	Early flowering	Open	susceptible
215870	Amhara	Bahirdar	11-24-00-N	37-24-00-E	2170	Pop-1	Late flowering	Open	susceptible
215871	Amhara	Bahirdar	11-24-00-N	37-24-00-E	2190	Pop-1	Early flowering	Open	susceptible
215872	Amhara	Bahirdar	11-23-00-N	37-25-00-E	2210	Pop-1	Late flowering	Open	susceptible
215873	Amhara	Bahirdar	11-23-00-N	37-24-00-E	2330	Pop-1	Late flowering	Open	susceptible
215959	Amhara	Bahirdar	11-40-00-N	36-28-00-E	1960	Pop-1	Early flowering	Open	susceptible
238342	Amhara	Bahirdar	10-09-00-N	36-09-00-E	1750	Pop-1	Late flowering	Open	susceptible
238343	Amhara	Bahirdar	10-09-00-N	36-09-00-E	1970	Pop-1	Late flowering	Open	susceptible
215826	Amhara	Mirab gojam	10-41-00-N	37-15-00-E	1920	Pop-1	Late flowering	Semi-compact	susceptible
215829	Amhara	Mirab gojam	10-41-00-N	37-13-00-E	1990	Pop-1	Late flowering	Semi-compact	susceptible
215831	Amhara	Mirab gojam	10-42-00-N	37-11-00-E	2000	Pop-1	Early flowering	Open	susceptible
215832	Amhara	Mirab gojam	10-42-00-N	37-11-00-E	2030	Pop-1	Early flowering	Open	susceptible
215836	Amhara	Mirab gojam	10-42-00-N	37-11-00-E	2050	Pop-1	Late flowering	Open	susceptible
215838	Amhara	Mirab gojam	10-40-00-N	37-10-00-E	2070	Pop-1	Late flowering	Open	susceptible
215840	Amhara	Mirab gojam	10-42-00-N	37-10-00-E	2050	Pop-1	Early flowering	Open	susceptible
215841	Amhara	Mirab gojam	10-42-00-N	37-5 -00-E	2050	Pop-1	Early flowering	Open	susceptible
215842	Amhara	Mirab gojam	10-42-00-N	37-5 -00-E	2090	Pop-1	Late flowering	Open	susceptible
215843	Amhara	Mirab gojam	10-42-00-N	39-3 -00-E	2150	Pop-1	Early flowering	Open	susceptible
215861	Amhara	Mirab gojam	-------------	-------------	---------	Pop-1	Late flowering	Open	susceptible
215862	Amhara	Mirab gojam	-------------	-------------	---------	Pop-1	Late flowering	Open	susceptible
215876	Amhara	Mirab gojam	11-16-00-N	37-29-00-E	2250	Pop-1	Early flowering	Open	susceptible
215877	Amhara	Mirab gojam	11-16-00-N	37-29-00-E	2230	Pop-1	Late flowering	Open	susceptible
215880	Amhara	Mirab gojam	11-14-00-N	37-38-00-E	2320	Pop-1	Late flowering	Open	susceptible
215883	Amhara	Mirab gojam	11-08-00-N	37-43-00-E	2400	Pop-1	Late flowering	Open	susceptible
215886	Amhara	Misrak gojam	11-08-00-N	37-43-00-E	1850	Pop-1	Late flowering	Open	susceptible
215887	Amhara	Misrak gojam	11-06-00-N	37-44-00-E	1880	Pop-1	Late flowering	Open	susceptible
215888	Amhara	Mirab gojam	10-42-00-N	37-3 -00-E	2160	Pop-1	Late flowering	Semi-compact	susceptible
215889	Amhara	Mirab gojam	10-42-00-N	37-3 -00-E	2100	Pop-1	Late flowering	Semi-compact	susceptible
215890	Amhara	Mirab gojam	10-41-00-N	37-1 -00-E	2080	Pop-1	Late flowering	Open	susceptible
215893	Amhara	Mirab gojam	10-40-00-N	37-00-00-E	2080	Pop-1	Late flowering	Compact	susceptible
215894	Amhara	Mirab gojam	10-40-00-N	36-59-00-E	2110	Pop-1	Late flowering	Open	susceptible
215895	Amhara	Mirab gojam	10-36-00-N	36-57-00-E	2160	Pop-1	Late flowering	Open	susceptible
215896	Amhara	Mirab gojam	10-36-00-N	36-57-00-E	2160	Pop-1	Late flowering	Open	susceptible
215897	Amhara	Mirab gojam	10-38-00-N	36-56-00-E	2120	Pop-1	Late flowering	Open	susceptible
215898	Amhara	Mirab gojam	10-38-00-N	36-56-00-E	2100	Pop-1	Early flowering	Compact	susceptible
215901	Amhara	Mirab gojam	10-34-00-N	36-56-00-E	2080	Pop-1	Late flowering	Open	susceptible
215902	Amhara	Mirab gojam	10-33-00-N	36-56-00-E	2060	Pop-1	Late flowering	Open	susceptible
215903	Amhara	Mirab gojam	10-33-00-N	36-56-00-E	2080	Pop-1	Early flowering	Open	susceptible
215904	Amhara	Mirab gojam	10-29-00-N	36-57-00-E	2090	Pop-1	Late flowering	Open	susceptible
215905	Amhara	Mirab gojam	10-29-00-N	36-57-00-E	2090	Pop-1	Late flowering	Semi-compact	susceptible
215906	Amhara	Mirab gojam	10-28-00-N	36-57-00-E	2090	Pop-1	Late flowering	Open	susceptible
215918	Amhara	Mirab gojam	11-22-00-N	36-57-00-E	2030	Pop-1	Late flowering	Open	susceptible
215919	Amhara	Mirab gojam	11-25-00-N	36-57-00-E	2030	Pop-1	Late flowering	Open	susceptible
215928	Amhara	Mirab gojam	-------------	-------------	---------	Pop-1	Late flowering	Open	susceptible
215929	Amhara	Mirab gojam	-------------	-------------	---------	Pop-1	Late flowering	Open	susceptible
215930	Amhara	Mirab gojam	-------------	-------------	---------	Pop-1	Late flowering	Open	susceptible
215932	Amhara	Mirab gojam	-------------	-------------	---------	Pop-1	Late flowering	Open	susceptible
215933	Amhara	Mirab gojam	-------------	-------------	---------	Pop-1	Late flowering	Open	susceptible
215934	Amhara	Mirab gojam	-------------	-------------	---------	Pop-1	Late flowering	Open	susceptible
215937	Amhara	Mirab gojam	-------------	-------------	---------	Pop-1	Late flowering	Open	susceptible
215940	Amhara	Mirab gojam	-------------	-------------	---------	Pop-1	Late flowering	Open	susceptible
215941	Amhara	Mirab gojam	-------------	-------------	---------	Pop-1	Late flowering	Open	susceptible
215942	Amhara	Mirab gojam	-------------	-----------	--------	Pop-1	Late flowering	Open	susceptible
215943	Amhara	Mirab gojam	-------------	-----------	--------	Pop-1	Late flowering	Open	susceptible
215949	Amhara	Mirab gojam	-------------	-----------	--------	Pop-1	Late flowering	Open	susceptible
215951	Amhara	Mirab gojam	-------------	-----------	--------	Pop-1	Late flowering	Open	susceptible
215952	Amhara	Mirab gojam	-------------	-----------	--------	Pop-1	Late flowering	Open	susceptible
215954	Amhara	Mirab gojam	-------------	-----------	--------	Pop-1	Late flowering	Open	susceptible
215955	Amhara	Mirab gojam	-------------	-----------	--------	Pop-1	Late flowering	Open	susceptible
215956	Amhara	Mirab gojam	-------------	-----------	--------	Pop-1	Late flowering	Open	susceptible
215957	Amhara	Mirab gojam	-------------	-----------	--------	Pop-1	Early flowering	Open	susceptible
225893	Amhara	Mirab gojam	11-26-00-N	37-06-00-E	1880	Pop-1	Late flowering	Open	susceptible
225894	Amhara	Mirab gojam	11-28-00-N	37-03-00-E	1900	Pop-1	Early flowering	Open	susceptible
225896	Amhara	Mirab gojam	11-19-00-N	37-06-00-E	1920	Pop-1	Late flowering	Open	susceptible
238346	Amhara	Mirab gojam	10-02-00-N	37-09-00-E	1940	Pop-1	Late flowering	Open	susceptible
242105	Amhara	Misrak gojam	11-14-00-N	37-38-00-E	1860	Pop-1	Early flowering	Open	susceptible
242106	Amhara	Mirab gojam	11-45-00-N	37-51-00-E	1955	Pop-1	Early flowering	Open	susceptible
242107	Amhara	Mirab gojam	11-43-00-N	37-07-00-E	2020	Pop-1	Early flowering	Open	susceptible
242108	Amhara	Mirab gojam	11-42-00-N	37-08-00-E	2050	Pop-1	Late flowering	Open	susceptible
242110	Amhara	Mirab gojam	11-38-00-N	37-10-00-E	1990	Pop-1	Late flowering	Open	susceptible
242112	Amhara	Mirab gojam	10-39-00-N	36-57-00-E	2125	Pop-1	Late flowering	Open	susceptible
242114	Amhara	Mirab gojam	11-36-00-N	37-20-00-E	1870	Pop-1	Late flowering	Open	susceptible
242115	Amhara	Mirab gojam	11-35-00-N	37-18-00-E	1890	Pop-1	Early flowering	Open	susceptible
242116	Amhara	Mirab gojam	11-35-00-N	37-18-00-E	1860	Pop-1	Early flowering	Open	susceptible
242117	Amhara	Mirab gojam	11-36-00-N	37-25-00-E	1915	Pop-1	Late flowering	Open	susceptible
242118	Amhara	Mirab gojam	11-36-00-N	37-27-00-E	1835	Pop-1	Late flowering	Open	susceptible
229722	Benishangul	Metekel	11-11-00-N	36-39-00-E	1750	Pop-1	Late flowering	Open	susceptible
229724	Benishangul	Metekel	-----------	-----------	1520	Pop-1	Late flowering	Open	susceptible
208440	Amhara	Debub gondar	11-55-00-N	37-22-00-E	1850	Pop-2	Early flowering	Semi-compact	Tolerant
208441	Amhara	Debub gondar	11-52-00-N	37-35-00-E	2530	Pop-2	Early flowering	Semi-compact	Tolerant
208442	Amhara	Debub gondar	11-45-00-N	37-35-00-E	--------	Pop-2	Late flowering	Semi-compact	Tolerant
208443	Amhara	Debub gondar	-----------	-----------	--------	Pop-2	Early flowering	Semi-compact	Tolerant
208444	Amhara	Debub gondar	11-53-00-N	37-35-00-E	2500	Pop-2	Late flowering	Semi-compact	Tolerant
208445	Amhara	Debub gondar	11-33-00-N	38-30-00-E	--------	Pop-2	Late flowering	Semi-compact	Tolerant
215857	Amhara	Debub gondar	11-35-00-N	37-40-00-E	--------	Pop-2	Late flowering	Open	susceptible
215858	Amhara	Debub gondar	11-30-00-N	37-35-00-E	--------	Pop-2	Early flowering	Open	susceptible
215859	Amhara	Debub gondar	-----------	-----------	--------	Pop-2	Late flowering	Open	susceptible
215860	Amhara	Debub gondar	-----------	-----------	--------	Pop-2	Late flowering	Open	susceptible
215961	Amhara	Debub gondar	11-45-00-N	37-30-00-E	1940	Pop-2	Late flowering	Open	susceptible
215962	Amhara	Debub gondar	11-42-00-N	37-30-00-E	2000	Pop-2	Early flowering	Open	susceptible
215966	Amhara	Debub gondar	11-48-00-N	37-35-00-E	1880	Pop-2	Early flowering	Open	susceptible
215967	Amhara	Debub gondar	11-50-00-N	37-36-00-E	1880	Pop-2	Early flowering	Open	susceptible
215992	Amhara	Debub gondar	11-58-00-N	37-42-00-E	1840	Pop-2	Late flowering	Open	susceptible
215994	Amhara	Debub gondar	11-47-00-N	37-39-00-E	2050	Pop-2	Late flowering	Open	susceptible
215995	Amhara	Debub gondar	11-46-00-N	37-49-00-E	2330	Pop-2	Late flowering	Open	susceptible
215996	Amhara	Debub gondar	11-46-00-N	37-49-00-E	2330	Pop-2	Late flowering	Open	susceptible
242119	Amhara	Debub gondar	11-38-00-N	37-27-00-E	1865	Pop-2	Late flowering	Open	susceptible
242120	Amhara	Debub gondar	11-49-00-N	37-36-00-E	1805	Pop-2	Late flowering	Open	susceptible
242121	Amhara	Debub gondar	11-58-00-N	37-42-00-E	1820	Pop-2	Late flowering	Open	susceptible
242132	Amhara	Debub gondar	12-03-00-N	38-00-00-E	1910	Pop-2	Early flowering	Open	susceptible
242133	Amhara	Debub gondar	12-01-00-N	37-43-00-E	1825	Pop-2	Early flowering	Open	susceptible
243635	Amhara	Debub gondar	12-07-00-N	37-49-00-E	2070	Pop-2	Late flowering	Open	susceptible
242621	Tigray	Mirabawi	14-38-50-N	38-17-46-E	1770	Pop-2	Early flowering	Open	susceptible
242622	Tigray	Mirabawi	14-38-26-N	38-17-50-E	1720	Pop-2	Early flowering	Open	susceptible
242624	Tigray	Mirabawi	13-77-07-N	38-20-07-E	1400	Pop-2	Late flowering	Semi-compact	susceptible
242625	Tigray	Mirabawi	14-21-00-N	38-44-02-E	1880	Pop-2	Early flowering	Open	susceptible
219829	Tigray	Mirabawi	14-10-00-N	38-20-00-E	1860	Pop-2	Early flowering	Open	susceptible
219832	Tigray	Mirabawi	14-04-00-N	38-16-00-E	1920	Pop-2	Late flowering	Open	susceptible
243623	Tigray	Mirabawi	13-34-00-N	38-08-00-E	1260	Pop-2	Late flowering	Open	susceptible
245092	Oromia	Illubabor	---------	---------	1954	Pop-3	Early flowering	Semi-compact	susceptible
228901	Oromia	Illubabor	---------	---------	---------	Pop-3	Early flowering	Open	susceptible
228902	Oromia	Illubabor	---------	---------	---------	Pop-3	Early flowering	Open	susceptible
208729	Oromia	Mirab wellega	---------	---------	---------	Pop-3	Early flowering	Semi-compact	Tolerant
208725	Oromia	Mirab wellega	---------	---------	1920	Pop-3	Early flowering	Semi-compact	Tolerant
208728	Oromia	Mirab wellega	---------	---------	---------	Pop-3	Early flowering	Semi-compact	Tolerant
208730	Oromia	Mirab wellega	---------	---------	1900	Pop-3	Late flowering	Semi-compact	Tolerant
211504	Oromia	Mirab wellega	09-23-00-N	35-32-00-E	---------	Pop-3	Late flowering	Semi-compact	Tolerant
211506	Oromia	Mirab wellega	09-27-00-N	35-31-00-E	---------	Pop-3	Late flowering	Semi-compact	Tolerant
212462	Oromia	Mirab harerge	---------	---------	1600	Pop-3	Early flowering	Compact	susceptible
215802	Oromia	Mirab wellega	08-32-00-N	36-46-00-E	1950	Pop-3	Early flowering	Compact	susceptible
215803	Oromia	Mirab wellega	08-32-00-N	36-46-00-E	1950	Pop-3	Early flowering	Semi-compact	susceptible
215804	Oromia	Mirab wellega	08-32-00-N	36-46-00-E	1950	Pop-3	Early flowering	Compact	susceptible
216031	Oromia	Mirab wellega	09-12-00-N	35-47-00-E	1890	Pop-3	Late flowering	Open	susceptible
216032	Oromia	Mirab wellega	09-12-00-N	35-45-00-E	1900	Pop-3	Late flowering	Open	susceptible
216033	Oromia	Mirab wellega	09-15-00-N	35-44-00-E	1930	Pop-3	Early flowering	Open	susceptible
216034	Oromia	Mirab wellega	09-16-00-N	35-43-00-E	1910	Pop-3	Late flowering	Open	susceptible
216035	Oromia	Mirab wellega	09-17-00-N	35-44-00-E	1900	Pop-3	Late flowering	Open	susceptible
216036	Oromia	Mirab wellega	09-19-00-N	35-44-00-E	1900	Pop-3	Late flowering	Open	susceptible
216038	Oromia	Mirab wellega	09-24-00-N	35-37-00-E	2030	Pop-3	Late flowering	Open	susceptible
216039	Oromia	Mirab wellega	09-26-00-N	35-36-00-E	1950	Pop-3	Late flowering	Open	susceptible
216041	Oromia	Mirab wellega	09-32-00-N	35-30-00-E	1960	Pop-3	Late flowering	Open	susceptible
216048	Oromia	Mirab wellega	09-44-00-N	35-12-00-E	1640	Pop-3	Late flowering	Open	susceptible
216049	Oromia	Mirab wellega	09-46-00-N	35-08-00-E	1600	Pop-3	Late flowering	Open	susceptible
216050	Oromia	Mirab wellega	09-47-00-N	35-06-00-E	1700	Pop-3	Late flowering	Open	susceptible
216051	Oromia	Mirab wellega	09-10-00-N	35-38-00-E	1910	Pop-3	Late flowering	Open	susceptible
216055	Oromia	Mirab wellega	08-57-00-N	35-15-00-E	1600	Pop-3	Early flowering	Open	susceptible
216057	Oromia	Mirab wellega	08-34-00-N	34-55-00-E	1800	Pop-3	Early flowering	Compact	susceptible
237972	Oromia	Mirab wellega	---------	---------	1290	Pop-3	Late flowering	Open	susceptible
100093	Oromia	Misrak wellega	09-01-00-N	36-25-00-E	2110	Pop-3	Early flowering	Open	Tolerant
207962	Oromia	Misrak wellega	09-40-00-N	37-00-00-E	------	Pop-3	Late flowering	Semi-compact	Tolerant
216021	Oromia	Misrak wellega	09-54-00-N	37-30-00-E	2300	Pop-3	Late flowering	Semi-compact	susceptible
216022	Oromia	Misrak wellega	09-33-00-N	37-33-00-E	2330	Pop-3	Late flowering	Semi-compact	susceptible
216023	Oromia	Misrak wellega	09-33-00-N	37-33-00-E	2330	Pop-3	Late flowering	Open	susceptible
216024	Oromia	Misrak wellega	09-33-00-N	37-33-00-E	2330	Pop-3	Late flowering	Open	susceptible
216025	Oromia	Misrak wellega	09-34-00-N	37-33-00-E	2330	Pop-3	Late flowering	Open	susceptible
216026	Oromia	Misrak wellega	09-08-00-N	36-27-00-E	2230	Pop-3	Late flowering	Open	susceptible
216027	Oromia	Misrak wellega	09-09-00-N	36-23-00-E	2180	Pop-3	Early flowering	Open	susceptible
216028	Oromia	Misrak wellega	09-09-00-N	36-23-00-E	2150	Pop-3	Late flowering	Open	susceptible
216029	Oromia	Misrak wellega	09-09-00-N	36-22-00-E	2110	Pop-3	Late flowering	Open	susceptible
216030	Oromia	Misrak wellega	09-09-00-N	36-21-00-E	2100	Pop-3	Late flowering	Open	susceptible
230561	Oromia	Misrak wellega	---------	---------	------	Pop-3	Late flowering	Compact	susceptible
230562	Oromia	Misrak wellega	---------	---------	------	Pop-3	Late flowering	Open	susceptible
237969	Oromia	Misrak wellega	---------	---------	1930	Pop-3	Late flowering	Open	susceptible
237971	Oromia	Misrak wellega	---------	---------	2220	Pop-3	Late flowering	Open	susceptible
237973	Oromia	Misrak wellega	---------	---------	2230	Pop-3	Late flowering	Open	susceptible
245085	Oromia	Misrak wellega	---------	---------	1987	Pop-3	Late flowering	Open	susceptible
245086	Oromia	Misrak wellega	---------	---------	1927	Pop-3	Late flowering	Open	susceptible
245087	Oromia	Misrak wellega	---------	---------	1923	Pop-3	Late flowering	Open	susceptible
245088	Oromia	Misrak wellega	---------	---------	2060	Pop-3	Late flowering	Open	susceptible
245090	Oromia	Misrak wellega	---------	---------	1776	Pop-3	Late flowering	Open	susceptible
227973	SNNP	Hadiya	---------	---------	------	Pop-3	Late flowering	Open	susceptible
235699	SNNP	Bench maji	05-16-00-N	37-30-00-E	1440	Pop-3	Late flowering	Compact	susceptible
240506	SNNP	Keficho Shekicho	---------	---------	------	Pop-3	Late flowering	Compact	susceptible
241769	SNNP	Bench maji	05-20-67-N	37-14-99-E	1500	Pop-3	Early flowering	Open	susceptible
235142	Tigray	Debubawi	13-29-00-N	39-31-00-E	2180	Pop-4	Early flowering	Open	susceptible
238460	Tigray	Debubawi			1650	Pop-4	Late flowering	Open	susceptible
242611	Tigray	Debubawi	13-61-20-N	39-43-40-E	2020	Pop-4	Early flowering	Open	susceptible
242612	Tigray	Debubawi	13-59-14-N	39-74-65-E	2120	Pop-4	Early flowering	Open	susceptible
237447	Tigray	Mehakelegnaw	14-12-00-N	38-56-00-E	1570	Pop-4	Late flowering	Open	susceptible
238299	Tigray	Mehakelegnaw	13-04-00-N	38-04-00-E	1940	Pop-4	Late flowering	Open	susceptible
238306	Tigray	Mehakelegnaw	14-02-00-N	38-04-00-E	2000	Pop-4	Early flowering	Open	susceptible
238307	Tigray	Mehakelegnaw	14-02-00-N	38-04-00-E	2100	Pop-4	Late flowering	Open	susceptible
238308	Tigray	Mehakelegnaw	14-02-00-N	38-04-00-E	2000	Pop-4	Early flowering	Open	susceptible
238309	Tigray	Mehakelegnaw	14-02-00-N	38-04-00-E	2020	Pop-4	Early flowering	Open	susceptible
238310	Tigray	Mehakelegnaw	14-02-00-N	38-04-00-E	1950	Pop-4	Early flowering	Open	susceptible
238320	Tigray	Mehakelegnaw	14-04-00-N	38-05-00-E	2020	Pop-4	Early flowering	Open	susceptible
238322	Tigray	Mehakelegnaw	13-09-00-N	39-09-00-E	1870	Pop-4	Early flowering	Open	susceptible
238323	Tigray	Mehakelegnaw	13-09-00-N	39-09-00-E	1740	Pop-4	Early flowering	Open	susceptible
238313	Tigray	Mehakelegnaw	14-02-00-N	38-04-00-E	2110	Pop-4	Early flowering	Open	susceptible
238312	Tigray	Mehakelegnaw	14-02-00-N	38-04-00-E	2070	Pop-4	Early flowering	Open	susceptible
238311	Tigray	Mehakelegnaw	14-02-00-N	38-04-00-E	2070	Pop-4	Early flowering	Open	susceptible
238317	Tigray	Misrakawi	14-10-00-N	39-52-00-E	2090	Pop-4	Late flowering	Open	susceptible
238319	Tigray	Misrakawi	13-52-00-N	39-43-00-E	2130	Pop-4	Early flowering	Open	susceptible
238321	Tigray	Misrakawi	13-09-00-N	39-09-00-E	1920	Pop-4	Early flowering	Open	susceptible
234148	Tigray	Misrakawi	14-12-00-N	39-16-00-E	2140	Pop-4	Early flowering	Open	susceptible
242610	Tigray	Misrakawi	14-38-06-N	38-84-10-E	1950	Pop-4	Early flowering	Open	susceptible
242613	Tigray	Misrakawi	14-46-01-N	39-50-32-E	2000	Pop-4	Early flowering	Compact	susceptible
242614	Tigray	Misrakawi	14-46-03-N	39-50-34-E	1970	Pop-4	Early flowering	Open	susceptible
237456	Tigray	Misrakawi	14-06-00-N	39-30-00-E	2350	Pop-4	Late flowering	Compact	susceptible
228202	Amhara	Semen wello				Pop-4	Late flowering	Open	susceptible
237443	Amhara	Semen wello	12-09-00-N	39-39-00-E	2100	Pop-4	Late flowering	Compact	susceptible
242135	Amhara	Semen wello	11-50-00-N	39-35-00-E	1910	Pop-4	Late flowering	Semi-compact	susceptible
208941	Unknown Ethiopia	---------	---------	---------	------	Pop-5	Early flowering	Open	susceptible
215641	Unknown Ethiopia	---------	---------	---------	------	Pop-5	Late flowering	Open	susceptible
242638	Unknown Ethiopia	---------	---------	---------	------	Pop-5	Late flowering	Open	susceptible
242689	Unknown Ethiopia	---------	---------	---------	------	Pop-5	Early flowering	Open	susceptible
335141	Unknown Ethiopia	---------	---------	---------	------	Pop-5	Early flowering	Open	susceptible
337584	Unknown Ethiopia	---------	---------	---------	------	Pop-5	Early flowering	Open	susceptible
215844	Unknown Ethiopia	---------	---------	---------	------	Pop-5	Late flowering	Semi-compact	susceptible
215850	Unknown Ethiopia	---------	---------	---------	------	Pop-5	Late flowering	Semi-compact	susceptible
228903	Unknown Ethiopia	---------	---------	---------	------	Pop-5	Late flowering	Semi-compact	susceptible
Axum	Improved Cultivar	---------	---------	---------	------	Pop-6	Late flowering	Open	susceptible
Bako-09	Improved Cultivar	---------	---------	---------	------	Pop-6	Late flowering	Open	susceptible
Bareda	Improved Cultivar	---------	---------	---------	------	Pop-6	Late flowering	Open	susceptible
Boneya	Improved Cultivar	---------	---------	---------	------	Pop-6	Early flowering	Open	susceptible
Ending	Improved Cultivar	---------	---------	---------	------	Pop-6	Early flowering	Open	susceptible
Diga-2	Improved Cultivar	---------	---------	---------	------	Pop-6	Early flowering	Open	susceptible
Gudatu	Improved Cultivar	---------	---------	---------	------	Pop-6	Early flowering	Open	susceptible
Gute	Improved Cultivar	---------	---------	---------	------	Pop-6	Late flowering	Open	susceptible
Kumsa	Improved Cultivar	---------	---------	---------	------	Pop-6	Late flowering	Open	susceptible
Padet	Improved Cultivar	---------	---------	---------	------	Pop-6	Late flowering	Open	susceptible
Meba	Improved Cultivar	---------	---------	---------	------	Pop-6	Late flowering	Open	susceptible
Tadesse	Improved Cultivar	---------	---------	---------	------	Pop-6	Late flowering	Open	susceptible
Tessema	Improved Cultivar	---------	---------	---------	------	Pop-6	Late flowering	Semi-compact	susceptible
Wama	Improved Cultivar	---------	---------	---------	------	Pop-6	Late flowering	Open	susceptible
203272	Zimbabwe	---------	20-56-00-S	30-38-00-E	600	Pop-7	Early flowering	Compact	Tolerant
203311	Zimbabwe	Gata rest camp	20-04-00-S	32-47-00-E	700	Pop-7	Early flowering	Compact	Tolerant
203312	Zimbabwe	Gata rest camp	20-04-00-S	32-47-00-E	700	Pop-7	Early flowering	Compact	Tolerant
203314	Zimbabwe	rusitu mission	20-05-00-S	32-52-00-E	1000	Pop-7	Early flowering	Compact	Tolerant
203315	Zimbabwe	rusitu mission	20-05-00-S	32-52-00-E	1000	Pop-7	Early flowering	Compact	Tolerant
203317	Zimbabwe	rusitu mission	20-02-00-S	32-53-00-E	960	Pop-7	Early flowering	Compact	Tolerant
203322	Zimbabwe	W of mhedziwa	19-33-00-S	32-34-00-E	1030	Pop-7	Early flowering	Compact	Tolerant
203325	Zimbabwe	tamandayi	20-18-00-S	32-49-00-E	700	Pop-7	Early flowering	Compact	Tolerant
203327	Zimbabwe	tamandayi	20-18-00-S	32-49-00-E	700	Pop-7	Early flowering	Compact	Tolerant
203328	Zimbabwe	tamandayi	20-18-00-S	32-49-00-E	700	Pop-7	Early flowering	Compact	Tolerant
203331	Zimbabwe	amandayi	20-22-00-S	32-46-00-E	900	Pop-7	Early flowering	Compact	Tolerant
203335	Zimbabwe	selinda mission	20-26-00-S	32-45-00-E	860	Pop-7	Early flowering	Compact	Tolerant
203336	Zimbabwe	W of crossroads	18-53-00-S	29-07-00-E	1100	Pop-7	Late flowering	Compact	Tolerant
203338	Zimbabwe	W of crossroads	18-50-00-S	29-03-00-E	1000	Pop-7	Early flowering	Compact	Tolerant
203339	Zimbabwe	W of crossroads	18-48-00-S	28-58-00-E	1000	Pop-7	Early flowering	Compact	Tolerant
203340	Zimbabwe	E of Zhombe	18-47-00-S	29-26-00-E	1150	Pop-7	Early flowering	Compact	Tolerant
203342	Zimbabwe	N of Zhombe	18-35-00-S	29-25-00-E	1080	Pop-7	Late flowering	Compact	Tolerant
203343	Zimbabwe	N of Zhombe	18-25-00-S	29-32-00-E	1020	Pop-7	Early flowering	Compact	Tolerant
203344	Zimbabwe	Joseph mission	19-45-00-S	30-37-00-E	1150	Pop-7	Early flowering	Compact	Tolerant
203345	Zimbabwe	Joseph mission	19-43-00-S	30-38-00-E	1180	Pop-7	Early flowering	Compact	Tolerant
203346	Zimbabwe	Joseph mission	19-43-00-S	30-38-00-E	1180	Pop-7	Early flowering	Compact	Tolerant
203347	Zimbabwe	Joseph mission	19-50-00-S	30-33-00-E	1100	Pop-7	Early flowering	Compact	Tolerant
203352	Zimbabwe	all Saints school	18-54-00-S	31-24-00-E	1490	Pop-7	Early flowering	Compact	Tolerant
203353	Zimbabwe	W of sadza	18-53-00-S	31-24-00-E	1420	Pop-7	Early flowering	Compact	Tolerant
203354	Zimbabwe	W of sadza	18-53-00-S	31-24-00-E	1420	Pop-7	Early flowering	Compact	Tolerant
203355	Zimbabwe	Sadza	18-53-00-S	31-24-00-E	1420	Pop-7	Early flowering	Compact	Tolerant
203356	Zimbabwe	Sadza B.C	18-53-00-S	31-24-00-E	1420	Pop-7	Early flowering	Compact	Tolerant
203357	Zimbabwe	Sadza	18-53-00-S	31-24-00-E	1420	Pop-7	Early flowering	Compact	Tolerant
203358	Zimbabwe	Sadza	18-53-00-S	31-24-00-E	1420	Pop-7	Late flowering	Open	Tolerant
203359	Zimbabwe	Sadza	18-53-00-S	31-24-00-E	1420	Pop-7	Early flowering	Compact	Tolerant
203360	Zimbabwe	Sadza	18-53-00-S	31-24-00-E	1420	Pop-7	Early flowering	Compact	Tolerant
203361	Zimbabwe	Sadza	18-53-00-S	31-24-00-E	1420	Pop-7	Early flowering	Compact	Tolerant
203362	Zimbabwe	Sadza	18-53-00-S	31-24-00-E	1420	Pop-7	Early flowering	Compact	Tolerant
203363	Zimbabwe	Sadza	18-53-00-S	31-24-00-E	1420	Pop-7	Early flowering	Compact	Tolerant
203364	Zimbabwe	Gakwe D.o.	18-15-00-S	28-24-00-E	1100	Pop-7	Early flowering	Compact	Tolerant
203365	Zimbabwe	Gakwe D.o.	18-14-00-S	28-41-00-E	1100	Pop-7	Early flowering	Compact	Tolerant
203368	Zimbabwe	Manyoni	18-07-00-S	28-31-00-E	1100	Pop-7	Early flowering	Compact	Tolerant
203369	Zimbabwe	manyoni	18-12-00-S	28-36-00-E	1180	Pop-7	Early flowering	Compact	Tolerant
203370	Zimbabwe	manyoni	18-08-00-S	28-39-00-E	1120	Pop-7	Early flowering	Compact	Tolerant
203371	Zimbabwe	mkoba	19-21-00-S	29-33-00-E	1300	Pop-7	Early flowering	Compact	Tolerant
203372	Zimbabwe	mkoba	19-16-00-S	29-28-00-E	1300	Pop-7	Early flowering	Compact	Tolerant
203374	Zimbabwe	mkoba	19-16-00-S	29-28-00-E	1300	Pop-7	Early flowering	Compact	Tolerant
203377	Zimbabwe	muchakata	19-14-00-S	29-58-00-E	1300	Pop-7	Early flowering	Compact	Tolerant
203386	Zimbabwe	Sadza	18-53-00-S	31-24-00-E	1420	Pop-7	Early flowering	Compact	Tolerant
203388	Zimbabwe	Sadza	18-53-00-S	31-24-00-E	1420	Pop-7	Late flowering	Semi-compact	Tolerant
207460	Zimbabwe	Sadza	18-53-00-S	31-24-00-E	1420	Pop-7	Late flowering	Semi-compact	Tolerant
